# Supplementary material for: Patterns of Gene Expression in Cutaneous T-Cell Lymphoma: Systematic Review of Transcriptomic Studies in Mycosis Fungoides
Source: Cells. 2021 Jun 6;10(6):1409. doi: 10.3390/cells10061409 (PMC8229125; doi:10.3390/cells10061409)
Supplement: Supplementary file 1 [file cells-10-01409-s001.zip]

Archive with 2 entries (2 files):
- Supplementary Data.xlsx
- __MACOSX/._Supplementary Data.xlsx
