# Supplementary material for: Patterns of Gene Expression in Cutaneous T-Cell Lymphoma: Systematic Review of Transcriptomic Studies in Mycosis Fungoides
Source: Cells. 2021 Jun 6;10(6):1409. doi: 10.3390/cells10061409 (PMC8229125; doi:10.3390/cells10061409)
Supplement: Supplementary file 1 [file cells-10-01409-s001.zip › Supplementary Data.xlsx]

## Sheet: Supplementary Table S1
Supplementary Table S1: Raw data of 2,245 expressed genes gathered from the 10 studied publications.
Paper	Reference	Treatment	Genes	Change with Progression (↑ or ↓)	Early (Stage I)	Late (≥ Stage II)	Not specified/mixed	Control (n)	Sample type (n)	Assay
1	Zhang et al. 2012	None mentioned	TOX		↑ patches and plaques (stage IA-IB)			Inflamed skin (n = 15)	Skin biopsy ( n = 21)	Microarray
			PDCD1		↑ patches and plaques (stage IA-IB)			Inflamed skin (n = 15)	Skin biopsy ( n = 21)	Microarray
			IL-23R		↑ patches and plaques (stage IA-IB)			Inflamed skin (n = 15)	Skin biopsy ( n = 21)	Microarray
			PYHIN1		↑ patches and plaques (stage IA-IB)			Inflamed skin (n = 15)	Skin biopsy ( n = 21)	Microarray
			TAGAP		↑ patches and plaques (stage IA-IB)			Inflamed skin (n = 15)	Skin biopsy ( n = 21)	Microarray
			SKAP1		↑ patches and plaques (stage IA-IB)			Inflamed skin (n = 15)	Skin biopsy ( n = 21)	Microarray
			HLA-DPB2		↑ patches and plaques (stage IA-IB)			Inflamed skin (n = 15)	Skin biopsy ( n = 21)	Microarray
			GBP2		↑ patches and plaques (stage IA-IB)			Inflamed skin (n = 15)	Skin biopsy ( n = 21)	Microarray
			LY9		↑ patches and plaques (stage IA-IB)			Inflamed skin (n = 15)	Skin biopsy ( n = 21)	Microarray
			ETS1		↑ patches and plaques (stage IA-IB)			Inflamed skin (n = 15)	Skin biopsy ( n = 21)	Microarray
			AGAP2		↑ patches and plaques (stage IA-IB)			Inflamed skin (n = 15)	Skin biopsy ( n = 21)	Microarray
			MGAT4A		↑ patches and plaques (stage IA-IB)			Inflamed skin (n = 15)	Skin biopsy ( n = 21)	Microarray
			GNGT2		↑ patches and plaques (stage IA-IB)			Inflamed skin (n = 15)	Skin biopsy ( n = 21)	Microarray
			IL18BP		↑ patches and plaques (stage IA-IB)			Inflamed skin (n = 15)	Skin biopsy ( n = 21)	Microarray
			TNFSF13B		↑ patches and plaques (stage IA-IB)			Inflamed skin (n = 15)	Skin biopsy ( n = 21)	Microarray
			TNFSF10		↑ patches and plaques (stage IA-IB)			Inflamed skin (n = 15)	Skin biopsy ( n = 21)	Microarray
			IFITM1		↑ patches and plaques (stage IA-IB)			Inflamed skin (n = 15)	Skin biopsy ( n = 21)	Microarray
			LAT		↑ patches and plaques (stage IA-IB)			Inflamed skin (n = 15)	Skin biopsy ( n = 21)	Microarray
			PSME2		↑ patches and plaques (stage IA-IB)			Inflamed skin (n = 15)	Skin biopsy ( n = 21)	Microarray
2	Querfeld et al. 2018	None mentioned	CD274 (PD-L1)	↑				Normal skin (n = 3) - Specifically: patients undergoing reconstructive plastic surgery after successful treatment of breast cancer	Skin biopsy (n = 49)	RNAseq
			PDCD1	↑				Normal skin (n = 3) - Specifically: patients undergoing reconstructive plastic surgery after successful treatment of breast cancer	Skin biopsy (n = 49)	RNAseq
			HAVCR2 (TIM3)	↑				Normal skin (n = 3) - Specifically: patients undergoing reconstructive plastic surgery after successful treatment of breast cancer	Skin biopsy (n = 49)	RNAseq
			CD152 (CTLA4)	↑				Normal skin (n = 3) - Specifically: patients undergoing reconstructive plastic surgery after successful treatment of breast cancer	Skin biopsy (n = 49)	RNAseq
			CD233 (LAG3)	↑				Normal skin (n = 3) - Specifically: patients undergoing reconstructive plastic surgery after successful treatment of breast cancer	Skin biopsy (n = 49)	RNAseq
			IFNG	↑				Normal skin (n = 3) - Specifically: patients undergoing reconstructive plastic surgery after successful treatment of breast cancer	Skin biopsy (n = 49)	RNAseq
			FOXP3	↑				Normal skin (n = 3) - Specifically: patients undergoing reconstructive plastic surgery after successful treatment of breast cancer	Skin biopsy (n = 49)	RNAseq
			IL10	↑				Normal skin (n = 3) - Specifically: patients undergoing reconstructive plastic surgery after successful treatment of breast cancer	Skin biopsy (n = 49)	RNAseq
			LILRB	↑				Normal skin (n = 3) - Specifically: patients undergoing reconstructive plastic surgery after successful treatment of breast cancer	Skin biopsy (n = 49)	RNAseq
			PILRA	↑				Normal skin (n = 3) - Specifically: patients undergoing reconstructive plastic surgery after successful treatment of breast cancer	Skin biopsy (n = 49)	RNAseq
			KIR2DL1	↑				Normal skin (n = 3) - Specifically: patients undergoing reconstructive plastic surgery after successful treatment of breast cancer	Skin biopsy (n = 49)	RNAseq
			KIR2DL2	↑				Normal skin (n = 3) - Specifically: patients undergoing reconstructive plastic surgery after successful treatment of breast cancer	Skin biopsy (n = 49)	RNAseq
			KIR2DL3	↑				Normal skin (n = 3) - Specifically: patients undergoing reconstructive plastic surgery after successful treatment of breast cancer	Skin biopsy (n = 49)	RNAseq
			KIR2DL4	↑				Normal skin (n = 3) - Specifically: patients undergoing reconstructive plastic surgery after successful treatment of breast cancer	Skin biopsy (n = 49)	RNAseq
			SLA2	↑				Normal skin (n = 3) - Specifically: patients undergoing reconstructive plastic surgery after successful treatment of breast cancer	Skin biopsy (n = 49)	RNAseq
3	Tracey et al. 2003	PUVA (combination of psoralen and ultraviolet A [UVA] irradiation), Alpha-interferon, Standard Chemotherapy	FJX1	↓				Inflamed skin(n =11)	Skin biopsy (n =29)	Microarray
			Hs. 127160	↑				Inflamed skin(n =11)	Skin biopsy (n =29)	Microarray
			STAT4	↑				Inflamed skin(n =11)	Skin biopsy (n =29)	Microarray
			SYNE-1B	↑				Inflamed skin(n =11)	Skin biopsy (n =29)	Microarray
			CDC16	↑				Inflamed skin(n =11)	Skin biopsy (n =29)	Microarray
			BCL7A	↓				Inflamed skin(n =11)	Skin biopsy (n =29)	Microarray
			TRAF1	↑				Inflamed skin(n =11)	Skin biopsy (n =29)	Microarray
			BIRC3	↑				Inflamed skin(n =11)	Skin biopsy (n =29)	Microarray
			PRO0823	↑				Inflamed skin(n =11)	Skin biopsy (n =29)	Microarray
			WBSCR14	↓				Inflamed skin(n =11)	Skin biopsy (n =29)	Microarray
			ITGAX	↑				Inflamed skin(n =11)	Skin biopsy (n =29)	Microarray
			MGC5363	↑				Inflamed skin(n =11)	Skin biopsy (n =29)	Microarray
			LYN	↑				Inflamed skin(n =11)	Skin biopsy (n =29)	Microarray
			EB12	↑				Inflamed skin(n =11)	Skin biopsy (n =29)	Microarray
			BARX2	↓				Inflamed skin(n =11)	Skin biopsy (n =29)	Microarray
			FBP17	↑				Inflamed skin(n =11)	Skin biopsy (n =29)	Microarray
			RASSF2	↑				Inflamed skin(n =11)	Skin biopsy (n =29)	Microarray
			WASPIP	↑				Inflamed skin(n =11)	Skin biopsy (n =29)	Microarray
			LCP2	↑				Inflamed skin(n =11)	Skin biopsy (n =29)	Microarray
			PCTAIRE2BP	↓				Inflamed skin(n =11)	Skin biopsy (n =29)	Microarray
			HCK	↑				Inflamed skin(n =11)	Skin biopsy (n =29)	Microarray
			DEDD	↑				Inflamed skin(n =11)	Skin biopsy (n =29)	Microarray
			ACTN1	↓				Inflamed skin(n =11)	Skin biopsy (n =29)	Microarray
			SELP	↑				Inflamed skin(n =11)	Skin biopsy (n =29)	Microarray
			CD5	↑				Inflamed skin(n =11)	Skin biopsy (n =29)	Microarray
			UBE2L3	↓				Inflamed skin(n =11)	Skin biopsy (n =29)	Microarray
			TNFRSF5	↑				Inflamed skin(n =11)	Skin biopsy (n =29)	Microarray
			AP1			↑ mostly tumor and were more aggressive		Compared cluster 1 (less aggressive) to cluster 2(more aggressive)	Skin biopsy (n =29)	Microarray
			TNFSF13			↑ mostly tumor and were more aggressive		Compared cluster 1 (less aggressive) to cluster 2(more aggressive)	Skin biopsy (n =29)	Microarray
			MYC			↑ mostly tumor and were more aggressive		Compared cluster 1 (less aggressive) to cluster 2(more aggressive)	Skin biopsy (n =29)	Microarray
			FOS			↑ mostly tumor and were more aggressive		Compared cluster 1 (less aggressive) to cluster 2(more aggressive)	Skin biopsy (n =29)	Microarray
			VAV3			↑ mostly tumor and were more aggressive		Compared cluster 1 (less aggressive) to cluster 2(more aggressive)	Skin biopsy (n =29)	Microarray
			WNT			↑ mostly tumor and were more aggressive		Compared cluster 1 (less aggressive) to cluster 2(more aggressive)	Skin biopsy (n =29)	Microarray
			PIM1			↑ mostly tumor and were more aggressive		Compared cluster 1 (less aggressive) to cluster 2(more aggressive)	Skin biopsy (n =29)	Microarray
			BIRC2			↑ mostly tumor and were more aggressive		Compared cluster 1 (less aggressive) to cluster 2(more aggressive)	Skin biopsy (n =29)	Microarray
			IL2RB			↑ mostly tumor and were more aggressive		Compared cluster 1 (less aggressive) to cluster 2(more aggressive)	Skin biopsy (n =29)	Microarray
			CCND2			↑ mostly tumor and were more aggressive		Compared cluster 1 (less aggressive) to cluster 2(more aggressive)	Skin biopsy (n =29)	Microarray
			PTEN		↑ mostly plaque and less aggressive (did not specifcy the stage)			Compared cluster 1 (less aggressive) to cluster 2(more aggressive)	Skin biopsy (n =29)	Microarray
			HIC1		↑ mostly plaque and less aggressive (did not specifcy the stage)			Compared cluster 1 (less aggressive) to cluster 2(more aggressive)	Skin biopsy (n =29)	Microarray
			LGI1		↑ mostly plaque and less aggressive (did not specifcy the stage)			Compared cluster 1 (less aggressive) to cluster 2(more aggressive)	Skin biopsy (n =29)	Microarray
			DLEU1		↑ mostly plaque and less aggressive (did not specifcy the stage)			Compared cluster 1 (less aggressive) to cluster 2(more aggressive)	Skin biopsy (n =29)	Microarray
			ST14		↑ mostly plaque and less aggressive (did not specifcy the stage)			Compared cluster 1 (less aggressive) to cluster 2(more aggressive)	Skin biopsy (n =29)	Microarray
			MSH5		↑ mostly plaque and less aggressive (did not specifcy the stage)			Compared cluster 1 (less aggressive) to cluster 2(more aggressive)	Skin biopsy (n =29)	Microarray
			FGFR1		↑ mostly plaque and less aggressive (did not specifcy the stage)			Compared cluster 1 (less aggressive) to cluster 2(more aggressive)	Skin biopsy (n =29)	Microarray
			FGF5		↑ mostly plaque and less aggressive (did not specifcy the stage)			Compared cluster 1 (less aggressive) to cluster 2(more aggressive)	Skin biopsy (n =29)	Microarray
			GRB7		↑ mostly plaque and less aggressive (did not specifcy the stage)			Compared cluster 1 (less aggressive) to cluster 2(more aggressive)	Skin biopsy (n =29)	Microarray
			EGFL3		↑ mostly plaque and less aggressive (did not specifcy the stage)			Compared cluster 1 (less aggressive) to cluster 2(more aggressive)	Skin biopsy (n =29)	Microarray
			ERBB3		↑ mostly plaque and less aggressive (did not specifcy the stage)			Compared cluster 1 (less aggressive) to cluster 2(more aggressive)	Skin biopsy (n =29)	Microarray
			PDGFA		↑ mostly plaque and less aggressive (did not specifcy the stage)			Compared cluster 1 (less aggressive) to cluster 2(more aggressive)	Skin biopsy (n =29)	Microarray
			BMP5		↑ mostly plaque and less aggressive (did not specifcy the stage)			Compared cluster 1 (less aggressive) to cluster 2(more aggressive)	Skin biopsy (n =29)	Microarray
			TAB1		↑ mostly plaque and less aggressive (did not specifcy the stage)			Compared cluster 1 (less aggressive) to cluster 2(more aggressive)	Skin biopsy (n =29)	Microarray
			TGFBR3		↑ mostly plaque and less aggressive (did not specifcy the stage)			Compared cluster 1 (less aggressive) to cluster 2(more aggressive)	Skin biopsy (n =29)	Microarray
			MADHIP		↑ mostly plaque and less aggressive (did not specifcy the stage)			Compared cluster 1 (less aggressive) to cluster 2(more aggressive)	Skin biopsy (n =29)	Microarray
			GDF1		↑ mostly plaque and less aggressive (did not specifcy the stage)			Compared cluster 1 (less aggressive) to cluster 2(more aggressive)	Skin biopsy (n =29)	Microarray
			ANGPTL3		↑ mostly plaque and less aggressive (did not specifcy the stage)			Compared cluster 1 (less aggressive) to cluster 2(more aggressive)	Skin biopsy (n =29)	Microarray
			RAB1		↑ mostly plaque and less aggressive (did not specifcy the stage)			Compared cluster 1 (less aggressive) to cluster 2(more aggressive)	Skin biopsy (n =29)	Microarray
			RAB14		↑ mostly plaque and less aggressive (did not specifcy the stage)			Compared cluster 1 (less aggressive) to cluster 2(more aggressive)	Skin biopsy (n =29)	Microarray
			RABL2B		↑ mostly plaque and less aggressive (did not specifcy the stage)			Compared cluster 1 (less aggressive) to cluster 2(more aggressive)	Skin biopsy (n =29)	Microarray
			TIM		↑ mostly plaque and less aggressive (did not specifcy the stage)			Compared cluster 1 (less aggressive) to cluster 2(more aggressive)	Skin biopsy (n =29)	Microarray
			IL15RA		↑ mostly plaque and less aggressive (did not specifcy the stage)			Compared cluster 1 (less aggressive) to cluster 2(more aggressive)	Skin biopsy (n =29)	Microarray
			IL7		↑ mostly plaque and less aggressive (did not specifcy the stage)			Compared cluster 1 (less aggressive) to cluster 2(more aggressive)	Skin biopsy (n =29)	Microarray
			IL1RAPL1		↑ mostly plaque and less aggressive (did not specifcy the stage)			Compared cluster 1 (less aggressive) to cluster 2(more aggressive)	Skin biopsy (n =29)	Microarray
			IL11		↑ mostly plaque and less aggressive (did not specifcy the stage)			Compared cluster 1 (less aggressive) to cluster 2(more aggressive)	Skin biopsy (n =29)	Microarray
			CCND1		↑ mostly plaque and less aggressive (did not specifcy the stage)			Compared cluster 1 (less aggressive) to cluster 2(more aggressive)	Skin biopsy (n =29)	Microarray
			CDKL2		↑ mostly plaque and less aggressive (did not specifcy the stage)			Compared cluster 1 (less aggressive) to cluster 2(more aggressive)	Skin biopsy (n =29)	Microarray
			CDKL3		↑ mostly plaque and less aggressive (did not specifcy the stage)			Compared cluster 1 (less aggressive) to cluster 2(more aggressive)	Skin biopsy (n =29)	Microarray
			CDC27		↑ mostly plaque and less aggressive (did not specifcy the stage)			Compared cluster 1 (less aggressive) to cluster 2(more aggressive)	Skin biopsy (n =29)	Microarray
			CDC20		↑ mostly plaque and less aggressive (did not specifcy the stage)			Compared cluster 1 (less aggressive) to cluster 2(more aggressive)	Skin biopsy (n =29)	Microarray
			IKBKAP	↓				Compared plaque (early stage) to tumor	Skin biopsy (n =29)	Microarray
			FZD7	↓				Compared plaque (early stage) to tumor	Skin biopsy (n =29)	Microarray
			PDIR	↓				Compared plaque (early stage) to tumor	Skin biopsy (n =29)	Microarray
4	Gaydosik et al. 2019	Narrow Band Ultraviolet Light Treatment (NBUVB), Topical steroids, Bexarotene, Romidepsin, PUVA, Radiation therapy, Methotrexate, Pralatrexate, Vorinostat, Alpha-interferon, Valchlor, Brentuximab, Clinical trial drugs (AFM13 & AGS67E)	ANP32B			↑ advanced-stage(IIB to IV)		Normal Skin (n = 4)	Skin biopsy (n =10)	single-cell RNA-sequencing
			ATP5C1			↑ advanced-stage(IIB to IV)		Normal Skin (n = 4)	Skin biopsy (n =10)	single-cell RNA-sequencing
			FUR			↑ advanced-stage(IIB to IV)		Normal Skin (n = 4)	Skin biopsy (n =10)	single-cell RNA-sequencing
			HMGN1			↑ advanced-stage(IIB to IV)		Normal Skin (n = 4)	Skin biopsy (n =10)	single-cell RNA-sequencing
			HN1			↑ advanced-stage(IIB to IV)		Normal Skin (n = 4)	Skin biopsy (n =10)	single-cell RNA-sequencing
			NUSAP1			↑ advanced-stage(IIB to IV)		Normal Skin (n = 4)	Skin biopsy (n =10)	single-cell RNA-sequencing
			PCNA			↑ advanced-stage(IIB to IV)		Normal Skin (n = 4)	Skin biopsy (n =10)	single-cell RNA-sequencing
			PPA1			↑ advanced-stage(IIB to IV)		Normal Skin (n = 4)	Skin biopsy (n =10)	single-cell RNA-sequencing
			RSMB2			↑ advanced-stage(IIB to IV)		Normal Skin (n = 4)	Skin biopsy (n =10)	single-cell RNA-sequencing
			RAN			↑ advanced-stage(IIB to IV)		Normal Skin (n = 4)	Skin biopsy (n =10)	single-cell RNA-sequencing
			RANBP1			↑ advanced-stage(IIB to IV)		Normal Skin (n = 4)	Skin biopsy (n =10)	single-cell RNA-sequencing
			SET			↑ advanced-stage(IIB to IV)		Normal Skin (n = 4)	Skin biopsy (n =10)	single-cell RNA-sequencing
			SMC4			↑ advanced-stage(IIB to IV)		Normal Skin (n = 4)	Skin biopsy (n =10)	single-cell RNA-sequencing
			STMN1			↑ advanced-stage(IIB to IV)		Normal Skin (n = 4)	Skin biopsy (n =10)	single-cell RNA-sequencing
			PLK2			↑ IVA		Normal Skin (n = 4)	Skin biopsy (n =10)	single-cell RNA-sequencing
			BRD2			↑ IVA		Normal Skin (n = 4)	Skin biopsy (n =10)	single-cell RNA-sequencing
			NFKBIA			↑ IVA		Normal Skin (n = 4)	Skin biopsy (n =10)	single-cell RNA-sequencing
			EIF4A3			↑ IVA		Normal Skin (n = 4)	Skin biopsy (n =10)	single-cell RNA-sequencing
			GATA3			↑ IVA		Normal Skin (n = 4)	Skin biopsy (n =10)	single-cell RNA-sequencing
			GATA3			↑ IVA		Normal Skin (n = 4)	Skin biopsy (n =10)	single-cell RNA-sequencing
			SMC4			↑ IVA		Normal Skin (n = 4)	Skin biopsy (n =10)	single-cell RNA-sequencing
			HES1			↑ IVA		Normal Skin (n = 4)	Skin biopsy (n =10)	single-cell RNA-sequencing
			PSMB2			↑ IVA		Normal Skin (n = 4)	Skin biopsy (n =10)	single-cell RNA-sequencing
			CCR7			↑ IVA		Normal Skin (n = 4)	Skin biopsy (n =10)	single-cell RNA-sequencing
			CCR7			↑ IVA		Normal Skin (n = 4)	Skin biopsy (n =10)	single-cell RNA-sequencing
			SET			↑ IVA		Normal Skin (n = 4)	Skin biopsy (n =10)	single-cell RNA-sequencing
			SET			↑ IVA		Normal Skin (n = 4)	Skin biopsy (n =10)	single-cell RNA-sequencing
			NR4A1			↑ IVA		Normal Skin (n = 4)	Skin biopsy (n =10)	single-cell RNA-sequencing
			PCNA			↑ IVA		Normal Skin (n = 4)	Skin biopsy (n =10)	single-cell RNA-sequencing
			CXCL13			↑ IVA		Normal Skin (n = 4)	Skin biopsy (n =10)	single-cell RNA-sequencing
			CXCL13			↑ IVA		Normal Skin (n = 4)	Skin biopsy (n =10)	single-cell RNA-sequencing
			RANBP1			↑ IVA		Normal Skin (n = 4)	Skin biopsy (n =10)	single-cell RNA-sequencing
			TSC22D1			↑ IVA		Normal Skin (n = 4)	Skin biopsy (n =10)	single-cell RNA-sequencing
			PPIA			↑ IVA		Normal Skin (n = 4)	Skin biopsy (n =10)	single-cell RNA-sequencing
			PPIA			↑ IVA		Normal Skin (n = 4)	Skin biopsy (n =10)	single-cell RNA-sequencing
			JUNB			↑ IVA		Normal Skin (n = 4)	Skin biopsy (n =10)	single-cell RNA-sequencing
			HN1			↑ IVA		Normal Skin (n = 4)	Skin biopsy (n =10)	single-cell RNA-sequencing
			HN1			↑ IVA		Normal Skin (n = 4)	Skin biopsy (n =10)	single-cell RNA-sequencing
			SGK1			↑ IVA		Normal Skin (n = 4)	Skin biopsy (n =10)	single-cell RNA-sequencing
			STMN1			↑ IVA		Normal Skin (n = 4)	Skin biopsy (n =10)	single-cell RNA-sequencing
			STMN1			↑ IVA		Normal Skin (n = 4)	Skin biopsy (n =10)	single-cell RNA-sequencing
			FAM43A			↑ IVA		Normal Skin (n = 4)	Skin biopsy (n =10)	single-cell RNA-sequencing
			FAM43A			↑ IVA		Normal Skin (n = 4)	Skin biopsy (n =10)	single-cell RNA-sequencing
			RAN			↑ IVA		Normal Skin (n = 4)	Skin biopsy (n =10)	single-cell RNA-sequencing
			ARL4D			↑ IVA		Normal Skin (n = 4)	Skin biopsy (n =10)	single-cell RNA-sequencing
			ARL4D			↑ IVA		Normal Skin (n = 4)	Skin biopsy (n =10)	single-cell RNA-sequencing
			DUT			↑ IVA		Normal Skin (n = 4)	Skin biopsy (n =10)	single-cell RNA-sequencing
			MYC			↑ IVA		Normal Skin (n = 4)	Skin biopsy (n =10)	single-cell RNA-sequencing
			ATP5C1			↑ IVA		Normal Skin (n = 4)	Skin biopsy (n =10)	single-cell RNA-sequencing
			ATP5C1			↑ IVA		Normal Skin (n = 4)	Skin biopsy (n =10)	single-cell RNA-sequencing
			ZFAND2A			↑ IVA		Normal Skin (n = 4)	Skin biopsy (n =10)	single-cell RNA-sequencing
			PPA1			↑ IVA		Normal Skin (n = 4)	Skin biopsy (n =10)	single-cell RNA-sequencing
			SCG2			↑ IVA		Normal Skin (n = 4)	Skin biopsy (n =10)	single-cell RNA-sequencing
			ACTG1			↑ IVA		Normal Skin (n = 4)	Skin biopsy (n =10)	single-cell RNA-sequencing
			IGFL2			↑ IVA		Normal Skin (n = 4)	Skin biopsy (n =10)	single-cell RNA-sequencing
			IGFL2			↑ IVA		Normal Skin (n = 4)	Skin biopsy (n =10)	single-cell RNA-sequencing
			ANP32B			↑ IVA		Normal Skin (n = 4)	Skin biopsy (n =10)	single-cell RNA-sequencing
			JUN			↑ IVA		Normal Skin (n = 4)	Skin biopsy (n =10)	single-cell RNA-sequencing
			NUSAP1			↑ IVA		Normal Skin (n = 4)	Skin biopsy (n =10)	single-cell RNA-sequencing
			IER2			↑ IVA		Normal Skin (n = 4)	Skin biopsy (n =10)	single-cell RNA-sequencing
			NME1			↑ IVA		Normal Skin (n = 4)	Skin biopsy (n =10)	single-cell RNA-sequencing
			NME1			↑ IVA		Normal Skin (n = 4)	Skin biopsy (n =10)	single-cell RNA-sequencing
			RGS2			↑ IVA		Normal Skin (n = 4)	Skin biopsy (n =10)	single-cell RNA-sequencing
			UQCRH			↑ IVA		Normal Skin (n = 4)	Skin biopsy (n =10)	single-cell RNA-sequencing
			PGM2L1			↑ IVA		Normal Skin (n = 4)	Skin biopsy (n =10)	single-cell RNA-sequencing
			PGM2L1			↑ IVA		Normal Skin (n = 4)	Skin biopsy (n =10)	single-cell RNA-sequencing
			KPNB1			↑ IVA		Normal Skin (n = 4)	Skin biopsy (n =10)	single-cell RNA-sequencing
			KPNB1			↑ IVA		Normal Skin (n = 4)	Skin biopsy (n =10)	single-cell RNA-sequencing
			ID3			↑ IVA		Normal Skin (n = 4)	Skin biopsy (n =10)	single-cell RNA-sequencing
			NR4A2			↑ IVA		Normal Skin (n = 4)	Skin biopsy (n =10)	single-cell RNA-sequencing
			DNAJB1			↑ IVA		Normal Skin (n = 4)	Skin biopsy (n =10)	single-cell RNA-sequencing
			FOS			↑ IVA		Normal Skin (n = 4)	Skin biopsy (n =10)	single-cell RNA-sequencing
			GEM			↑ IVA		Normal Skin (n = 4)	Skin biopsy (n =10)	single-cell RNA-sequencing
			GEM			↑ IVA		Normal Skin (n = 4)	Skin biopsy (n =10)	single-cell RNA-sequencing
			TOB1			↑ IVA		Normal Skin (n = 4)	Skin biopsy (n =10)	single-cell RNA-sequencing
			HSPB1			↑ IVA		Normal Skin (n = 4)	Skin biopsy (n =10)	single-cell RNA-sequencing
			KLF6			↑ IVA		Normal Skin (n = 4)	Skin biopsy (n =10)	single-cell RNA-sequencing
			BHLHE40			↑ IVA		Normal Skin (n = 4)	Skin biopsy (n =10)	single-cell RNA-sequencing
			SOCS3			↑ IVA		Normal Skin (n = 4)	Skin biopsy (n =10)	single-cell RNA-sequencing
			TOP2A			↑ IIB		Normal Skin (n = 4)	Skin biopsy (n =10)	single-cell RNA-sequencing
			ACTG1			↑ IIB		Normal Skin (n = 4)	Skin biopsy (n =10)	single-cell RNA-sequencing
			UBE2C			↑ IIB		Normal Skin (n = 4)	Skin biopsy (n =10)	single-cell RNA-sequencing
			PSMB2			↑ IIB		Normal Skin (n = 4)	Skin biopsy (n =10)	single-cell RNA-sequencing
			HIST1H4C			↑ IIB		Normal Skin (n = 4)	Skin biopsy (n =10)	single-cell RNA-sequencing
			PPA1			↑ IIB		Normal Skin (n = 4)	Skin biopsy (n =10)	single-cell RNA-sequencing
			HMGB2			↑ IIB		Normal Skin (n = 4)	Skin biopsy (n =10)	single-cell RNA-sequencing
			GLO1			↑ IIB		Normal Skin (n = 4)	Skin biopsy (n =10)	single-cell RNA-sequencing
			ASPM			↑ IIB		Normal Skin (n = 4)	Skin biopsy (n =10)	single-cell RNA-sequencing
			STMN1			↑ IIB		Normal Skin (n = 4)	Skin biopsy (n =10)	single-cell RNA-sequencing
			CENPF			↑ IIB		Normal Skin (n = 4)	Skin biopsy (n =10)	single-cell RNA-sequencing
			DUT			↑ IIB		Normal Skin (n = 4)	Skin biopsy (n =10)	single-cell RNA-sequencing
			AURKB			↑ IIB		Normal Skin (n = 4)	Skin biopsy (n =10)	single-cell RNA-sequencing
			PCNA			↑ IIB		Normal Skin (n = 4)	Skin biopsy (n =10)	single-cell RNA-sequencing
			TUBB			↑ IIB		Normal Skin (n = 4)	Skin biopsy (n =10)	single-cell RNA-sequencing
			PPIA			↑ IIB		Normal Skin (n = 4)	Skin biopsy (n =10)	single-cell RNA-sequencing
			KIAA0101			↑ IIB		Normal Skin (n = 4)	Skin biopsy (n =10)	single-cell RNA-sequencing
			MT1X			↑ IIB		Normal Skin (n = 4)	Skin biopsy (n =10)	single-cell RNA-sequencing
			BIRC5			↑ IIB		Normal Skin (n = 4)	Skin biopsy (n =10)	single-cell RNA-sequencing
			ANP32B			↑ IIB		Normal Skin (n = 4)	Skin biopsy (n =10)	single-cell RNA-sequencing
			CKS1B			↑ IIB		Normal Skin (n = 4)	Skin biopsy (n =10)	single-cell RNA-sequencing
			SMC4			↑ IIB		Normal Skin (n = 4)	Skin biopsy (n =10)	single-cell RNA-sequencing
			TUBA1B			↑ IIB		Normal Skin (n = 4)	Skin biopsy (n =10)	single-cell RNA-sequencing
			NUSAP1			↑ IIB		Normal Skin (n = 4)	Skin biopsy (n =10)	single-cell RNA-sequencing
			MKI67			↑ IIB		Normal Skin (n = 4)	Skin biopsy (n =10)	single-cell RNA-sequencing
			RAN			↑ IIB		Normal Skin (n = 4)	Skin biopsy (n =10)	single-cell RNA-sequencing
			MAD2L1			↑ IIB		Normal Skin (n = 4)	Skin biopsy (n =10)	single-cell RNA-sequencing
			ATP5C1			↑ IIB		Normal Skin (n = 4)	Skin biopsy (n =10)	single-cell RNA-sequencing
			CDC20			↑ IIB		Normal Skin (n = 4)	Skin biopsy (n =10)	single-cell RNA-sequencing
			HMGN1			↑ IIB		Normal Skin (n = 4)	Skin biopsy (n =10)	single-cell RNA-sequencing
			PTTG1			↑ IIB		Normal Skin (n = 4)	Skin biopsy (n =10)	single-cell RNA-sequencing
			SAR1A			↑ IIB		Normal Skin (n = 4)	Skin biopsy (n =10)	single-cell RNA-sequencing
			HMGN2			↑ IIB		Normal Skin (n = 4)	Skin biopsy (n =10)	single-cell RNA-sequencing
			PKM			↑ IIB		Normal Skin (n = 4)	Skin biopsy (n =10)	single-cell RNA-sequencing
			GTSE1			↑ IIB		Normal Skin (n = 4)	Skin biopsy (n =10)	single-cell RNA-sequencing
			NME1			↑ IIB		Normal Skin (n = 4)	Skin biopsy (n =10)	single-cell RNA-sequencing
			CDK1			↑ IIB		Normal Skin (n = 4)	Skin biopsy (n =10)	single-cell RNA-sequencing
			IFI6			↑ IIB		Normal Skin (n = 4)	Skin biopsy (n =10)	single-cell RNA-sequencing
			CENPE			↑ IIB		Normal Skin (n = 4)	Skin biopsy (n =10)	single-cell RNA-sequencing
			KPNB1			↑ IIB		Normal Skin (n = 4)	Skin biopsy (n =10)	single-cell RNA-sequencing
			KPNA2			↑ IIB		Normal Skin (n = 4)	Skin biopsy (n =10)	single-cell RNA-sequencing
			TYMS			↑ IIB		Normal Skin (n = 4)	Skin biopsy (n =10)	single-cell RNA-sequencing
			PLK1			↑ IIB		Normal Skin (n = 4)	Skin biopsy (n =10)	single-cell RNA-sequencing
			CCNB1			↑ IIB		Normal Skin (n = 4)	Skin biopsy (n =10)	single-cell RNA-sequencing
			TUBB4B			↑ IIB		Normal Skin (n = 4)	Skin biopsy (n =10)	single-cell RNA-sequencing
			HMGB1			↑ IIB		Normal Skin (n = 4)	Skin biopsy (n =10)	single-cell RNA-sequencing
			NUF2			↑ IIB		Normal Skin (n = 4)	Skin biopsy (n =10)	single-cell RNA-sequencing
			TIMP1			↑ IIB		Normal Skin (n = 4)	Skin biopsy (n =10)	single-cell RNA-sequencing
			MT2A			↑ IIB		Normal Skin (n = 4)	Skin biopsy (n =10)	single-cell RNA-sequencing
			EIF5A			↑ IIB		Normal Skin (n = 4)	Skin biopsy (n =10)	single-cell RNA-sequencing
			PLCG2			↑ IIB		Normal Skin (n = 4)	Skin biopsy (n =10)	single-cell RNA-sequencing
			LSM5			↑ IIB		Normal Skin (n = 4)	Skin biopsy (n =10)	single-cell RNA-sequencing
			NUCKS1			↑ IIB		Normal Skin (n = 4)	Skin biopsy (n =10)	single-cell RNA-sequencing
			PSMB2			↑ IIB		Normal Skin (n = 4)	Skin biopsy (n =10)	single-cell RNA-sequencing
			NME1			↑ IIB		Normal Skin (n = 4)	Skin biopsy (n =10)	single-cell RNA-sequencing
			PPA1			↑ IIB		Normal Skin (n = 4)	Skin biopsy (n =10)	single-cell RNA-sequencing
			SNRPE			↑ IIB		Normal Skin (n = 4)	Skin biopsy (n =10)	single-cell RNA-sequencing
			HN1			↑ IIB		Normal Skin (n = 4)	Skin biopsy (n =10)	single-cell RNA-sequencing
			PPIA			↑ IIB		Normal Skin (n = 4)	Skin biopsy (n =10)	single-cell RNA-sequencing
			STMN1			↑ IIB		Normal Skin (n = 4)	Skin biopsy (n =10)	single-cell RNA-sequencing
			KIAA0101			↑ IIB		Normal Skin (n = 4)	Skin biopsy (n =10)	single-cell RNA-sequencing
			SKA2			↑ IIB		Normal Skin (n = 4)	Skin biopsy (n =10)	single-cell RNA-sequencing
			SNHG25			↑ IIB		Normal Skin (n = 4)	Skin biopsy (n =10)	single-cell RNA-sequencing
			PCNA			↑ IIB		Normal Skin (n = 4)	Skin biopsy (n =10)	single-cell RNA-sequencing
			MIF			↑ IIB		Normal Skin (n = 4)	Skin biopsy (n =10)	single-cell RNA-sequencing
			CKS1B			↑ IIB		Normal Skin (n = 4)	Skin biopsy (n =10)	single-cell RNA-sequencing
			CLSPN			↑ IIB		Normal Skin (n = 4)	Skin biopsy (n =10)	single-cell RNA-sequencing
			RANBP1			↑ IIB		Normal Skin (n = 4)	Skin biopsy (n =10)	single-cell RNA-sequencing
			ANKRD36C			↑ IIB		Normal Skin (n = 4)	Skin biopsy (n =10)	single-cell RNA-sequencing
			ANP32B			↑ IIB		Normal Skin (n = 4)	Skin biopsy (n =10)	single-cell RNA-sequencing
			CENPF			↑ IIB		Normal Skin (n = 4)	Skin biopsy (n =10)	single-cell RNA-sequencing
			SMC4			↑ IIB		Normal Skin (n = 4)	Skin biopsy (n =10)	single-cell RNA-sequencing
			NDUFS6			↑ IIB		Normal Skin (n = 4)	Skin biopsy (n =10)	single-cell RNA-sequencing
			NUSAP1			↑ IIB		Normal Skin (n = 4)	Skin biopsy (n =10)	single-cell RNA-sequencing
			ANKRD36			↑ IIB		Normal Skin (n = 4)	Skin biopsy (n =10)	single-cell RNA-sequencing
			PTPN7			↑ IIB		Normal Skin (n = 4)	Skin biopsy (n =10)	single-cell RNA-sequencing
			IER5			↑ IIB		Normal Skin (n = 4)	Skin biopsy (n =10)	single-cell RNA-sequencing
			ATP5C1			↑ IIB		Normal Skin (n = 4)	Skin biopsy (n =10)	single-cell RNA-sequencing
			ATP5I			↑ IIB		Normal Skin (n = 4)	Skin biopsy (n =10)	single-cell RNA-sequencing
			HMGN1			↑ IIB		Normal Skin (n = 4)	Skin biopsy (n =10)	single-cell RNA-sequencing
			UQCRQ			↑ IIB		Normal Skin (n = 4)	Skin biopsy (n =10)	single-cell RNA-sequencing
			MATK			↑ IIB		Normal Skin (n = 4)	Skin biopsy (n =10)	single-cell RNA-sequencing
			ASPM			↑ IIB		Normal Skin (n = 4)	Skin biopsy (n =10)	single-cell RNA-sequencing
			COX7B			↑ IIB		Normal Skin (n = 4)	Skin biopsy (n =10)	single-cell RNA-sequencing
			PHF14			↑ IIB		Normal Skin (n = 4)	Skin biopsy (n =10)	single-cell RNA-sequencing
			MZT2B			↑ IIB		Normal Skin (n = 4)	Skin biopsy (n =10)	single-cell RNA-sequencing
			DUT			↑ IIB		Normal Skin (n = 4)	Skin biopsy (n =10)	single-cell RNA-sequencing
			UQCRH			↑ IIB		Normal Skin (n = 4)	Skin biopsy (n =10)	single-cell RNA-sequencing
			ATP5J2			↑ IIB		Normal Skin (n = 4)	Skin biopsy (n =10)	single-cell RNA-sequencing
			KPNB1			↑ IIB		Normal Skin (n = 4)	Skin biopsy (n =10)	single-cell RNA-sequencing
			LPAR6			↑ IIB		Normal Skin (n = 4)	Skin biopsy (n =10)	single-cell RNA-sequencing
			CBX3			↑ IIB		Normal Skin (n = 4)	Skin biopsy (n =10)	single-cell RNA-sequencing
			TESC			↑ IIB		Normal Skin (n = 4)	Skin biopsy (n =10)	single-cell RNA-sequencing
			MRPL12			↑ IIB		Normal Skin (n = 4)	Skin biopsy (n =10)	single-cell RNA-sequencing
			GADD45G			↑ IIB		Normal Skin (n = 4)	Skin biopsy (n =10)	single-cell RNA-sequencing
			SNRPD1			↑ IIB		Normal Skin (n = 4)	Skin biopsy (n =10)	single-cell RNA-sequencing
			SNRPF			↑ IIB		Normal Skin (n = 4)	Skin biopsy (n =10)	single-cell RNA-sequencing
			PHYH			↑ IIB		Normal Skin (n = 4)	Skin biopsy (n =10)	single-cell RNA-sequencing
			EBP			↑ IIB		Normal Skin (n = 4)	Skin biopsy (n =10)	single-cell RNA-sequencing
			SSBP1			↑ IIB		Normal Skin (n = 4)	Skin biopsy (n =10)	single-cell RNA-sequencing
			DEK			↑ IIB		Normal Skin (n = 4)	Skin biopsy (n =10)	single-cell RNA-sequencing
			TK1			↑ IIB		Normal Skin (n = 4)	Skin biopsy (n =10)	single-cell RNA-sequencing
			IGFL2			↑ IIB		Normal Skin (n = 4)	Skin biopsy (n =10)	single-cell RNA-sequencing
			PSMB2			↑ IIB		Normal Skin (n = 4)	Skin biopsy (n =10)	single-cell RNA-sequencing
			KIAA0101			↑ IIB		Normal Skin (n = 4)	Skin biopsy (n =10)	single-cell RNA-sequencing
			PPA1			↑ IIB		Normal Skin (n = 4)	Skin biopsy (n =10)	single-cell RNA-sequencing
			HMGB2			↑ IIB		Normal Skin (n = 4)	Skin biopsy (n =10)	single-cell RNA-sequencing
			CPM			↑ IIB		Normal Skin (n = 4)	Skin biopsy (n =10)	single-cell RNA-sequencing
			TUBB			↑ IIB		Normal Skin (n = 4)	Skin biopsy (n =10)	single-cell RNA-sequencing
			STMN1			↑ IIB		Normal Skin (n = 4)	Skin biopsy (n =10)	single-cell RNA-sequencing
			HMGN2			↑ IIB		Normal Skin (n = 4)	Skin biopsy (n =10)	single-cell RNA-sequencing
			DUT			↑ IIB		Normal Skin (n = 4)	Skin biopsy (n =10)	single-cell RNA-sequencing
			HMGB1			↑ IIB		Normal Skin (n = 4)	Skin biopsy (n =10)	single-cell RNA-sequencing
			PCNA			↑ IIB		Normal Skin (n = 4)	Skin biopsy (n =10)	single-cell RNA-sequencing
			NTPCR			↑ IIB		Normal Skin (n = 4)	Skin biopsy (n =10)	single-cell RNA-sequencing
			PPIA			↑ IIB		Normal Skin (n = 4)	Skin biopsy (n =10)	single-cell RNA-sequencing
			GMFG			↑ IIB		Normal Skin (n = 4)	Skin biopsy (n =10)	single-cell RNA-sequencing
			RANBP1			↑ IIB		Normal Skin (n = 4)	Skin biopsy (n =10)	single-cell RNA-sequencing
			H1F0			↑ IIB		Normal Skin (n = 4)	Skin biopsy (n =10)	single-cell RNA-sequencing
			ANP32B			↑ IIB		Normal Skin (n = 4)	Skin biopsy (n =10)	single-cell RNA-sequencing
			CENPF			↑ IIB		Normal Skin (n = 4)	Skin biopsy (n =10)	single-cell RNA-sequencing
			SMC4			↑ IIB		Normal Skin (n = 4)	Skin biopsy (n =10)	single-cell RNA-sequencing
			HIST1H4C			↑ IIB		Normal Skin (n = 4)	Skin biopsy (n =10)	single-cell RNA-sequencing
			NUSAP1			↑ IIB		Normal Skin (n = 4)	Skin biopsy (n =10)	single-cell RNA-sequencing
			PASK			↑ IIB		Normal Skin (n = 4)	Skin biopsy (n =10)	single-cell RNA-sequencing
			RAN			↑ IIB		Normal Skin (n = 4)	Skin biopsy (n =10)	single-cell RNA-sequencing
			CORO1B			↑ IIB		Normal Skin (n = 4)	Skin biopsy (n =10)	single-cell RNA-sequencing
			ATP5C1			↑ IIB		Normal Skin (n = 4)	Skin biopsy (n =10)	single-cell RNA-sequencing
			CENPW			↑ IIB		Normal Skin (n = 4)	Skin biopsy (n =10)	single-cell RNA-sequencing
			HMGN1			↑ IIB		Normal Skin (n = 4)	Skin biopsy (n =10)	single-cell RNA-sequencing
			FYB			↑ IIB		Normal Skin (n = 4)	Skin biopsy (n =10)	single-cell RNA-sequencing
			TOP2A			↑ IIB		Normal Skin (n = 4)	Skin biopsy (n =10)	single-cell RNA-sequencing
			NDUFC2			↑ IIB		Normal Skin (n = 4)	Skin biopsy (n =10)	single-cell RNA-sequencing
			SET			↑ IIB		Normal Skin (n = 4)	Skin biopsy (n =10)	single-cell RNA-sequencing
			CKS1B			↑ IIB		Normal Skin (n = 4)	Skin biopsy (n =10)	single-cell RNA-sequencing
			NME1			↑ IIB		Normal Skin (n = 4)	Skin biopsy (n =10)	single-cell RNA-sequencing
			SPINT2			↑ IIB		Normal Skin (n = 4)	Skin biopsy (n =10)	single-cell RNA-sequencing
			UQCRH			↑ IIB		Normal Skin (n = 4)	Skin biopsy (n =10)	single-cell RNA-sequencing
			UBE2C			↑ IIB		Normal Skin (n = 4)	Skin biopsy (n =10)	single-cell RNA-sequencing
			KPNB1			↑ IIB		Normal Skin (n = 4)	Skin biopsy (n =10)	single-cell RNA-sequencing
			SSR4			↑ IIB		Normal Skin (n = 4)	Skin biopsy (n =10)	single-cell RNA-sequencing
			FLNA			↑ IIB		Normal Skin (n = 4)	Skin biopsy (n =10)	single-cell RNA-sequencing
			ABRACL			↑ IIB		Normal Skin (n = 4)	Skin biopsy (n =10)	single-cell RNA-sequencing
			LEF1			↑ IIB		Normal Skin (n = 4)	Skin biopsy (n =10)	single-cell RNA-sequencing
			CENPM			↑ IIB		Normal Skin (n = 4)	Skin biopsy (n =10)	single-cell RNA-sequencing
			CARHSP1			↑ IIB		Normal Skin (n = 4)	Skin biopsy (n =10)	single-cell RNA-sequencing
			GIMAP7			↑ IIB		Normal Skin (n = 4)	Skin biopsy (n =10)	single-cell RNA-sequencing
			PGM2L1			↑ IIB		Normal Skin (n = 4)	Skin biopsy (n =10)	single-cell RNA-sequencing
			ATP5L			↑ IIB		Normal Skin (n = 4)	Skin biopsy (n =10)	single-cell RNA-sequencing
			MKI67			↑ IIB		Normal Skin (n = 4)	Skin biopsy (n =10)	single-cell RNA-sequencing
			HIST1H4C			↑ IVA		Normal Skin (n = 4)	Skin biopsy (n =10)	single-cell RNA-sequencing
			KIF20B			↑ IVA		Normal Skin (n = 4)	Skin biopsy (n =10)	single-cell RNA-sequencing
			UBE2C			↑ IVA		Normal Skin (n = 4)	Skin biopsy (n =10)	single-cell RNA-sequencing
			SKA2			↑ IVA		Normal Skin (n = 4)	Skin biopsy (n =10)	single-cell RNA-sequencing
			KIAA0101			↑ IVA		Normal Skin (n = 4)	Skin biopsy (n =10)	single-cell RNA-sequencing
			ASF1B			↑ IVA		Normal Skin (n = 4)	Skin biopsy (n =10)	single-cell RNA-sequencing
			HMGB2			↑ IVA		Normal Skin (n = 4)	Skin biopsy (n =10)	single-cell RNA-sequencing
			RPA3			↑ IVA		Normal Skin (n = 4)	Skin biopsy (n =10)	single-cell RNA-sequencing
			TUBB			↑ IVA		Normal Skin (n = 4)	Skin biopsy (n =10)	single-cell RNA-sequencing
			STMN1			↑ IVA		Normal Skin (n = 4)	Skin biopsy (n =10)	single-cell RNA-sequencing
			TK1			↑ IVA		Normal Skin (n = 4)	Skin biopsy (n =10)	single-cell RNA-sequencing
			DUT			↑ IVA		Normal Skin (n = 4)	Skin biopsy (n =10)	single-cell RNA-sequencing
			AURKB			↑ IVA		Normal Skin (n = 4)	Skin biopsy (n =10)	single-cell RNA-sequencing
			PCNA			↑ IVA		Normal Skin (n = 4)	Skin biopsy (n =10)	single-cell RNA-sequencing
			MKI67			↑ IVA		Normal Skin (n = 4)	Skin biopsy (n =10)	single-cell RNA-sequencing
			CENPM			↑ IVA		Normal Skin (n = 4)	Skin biopsy (n =10)	single-cell RNA-sequencing
			TYMS			↑ IVA		Normal Skin (n = 4)	Skin biopsy (n =10)	single-cell RNA-sequencing
			RANBP1			↑ IVA		Normal Skin (n = 4)	Skin biopsy (n =10)	single-cell RNA-sequencing
			UBE2S			↑ IVA		Normal Skin (n = 4)	Skin biopsy (n =10)	single-cell RNA-sequencing
			ANP32B			↑ IVA		Normal Skin (n = 4)	Skin biopsy (n =10)	single-cell RNA-sequencing
			TUBA1B			↑ IVA		Normal Skin (n = 4)	Skin biopsy (n =10)	single-cell RNA-sequencing
			SMC4			↑ IVA		Normal Skin (n = 4)	Skin biopsy (n =10)	single-cell RNA-sequencing
			CENPF			↑ IVA		Normal Skin (n = 4)	Skin biopsy (n =10)	single-cell RNA-sequencing
			NUSAP1			↑ IVA		Normal Skin (n = 4)	Skin biopsy (n =10)	single-cell RNA-sequencing
			ASPM			↑ IVA		Normal Skin (n = 4)	Skin biopsy (n =10)	single-cell RNA-sequencing
			RAN			↑ IVA		Normal Skin (n = 4)	Skin biopsy (n =10)	single-cell RNA-sequencing
			HMGB1			↑ IVA		Normal Skin (n = 4)	Skin biopsy (n =10)	single-cell RNA-sequencing
			CENPN			↑ IVA		Normal Skin (n = 4)	Skin biopsy (n =10)	single-cell RNA-sequencing
			HMGN2			↑ IVA		Normal Skin (n = 4)	Skin biopsy (n =10)	single-cell RNA-sequencing
			HMGN1			↑ IVA		Normal Skin (n = 4)	Skin biopsy (n =10)	single-cell RNA-sequencing
			BIRC5			↑ IVA		Normal Skin (n = 4)	Skin biopsy (n =10)	single-cell RNA-sequencing
			MZT2B			↑ IVA		Normal Skin (n = 4)	Skin biopsy (n =10)	single-cell RNA-sequencing
			MT2A			↑ IVA		Normal Skin (n = 4)	Skin biopsy (n =10)	single-cell RNA-sequencing
			NUCKS1			↑ IVA		Normal Skin (n = 4)	Skin biopsy (n =10)	single-cell RNA-sequencing
			CDKN3			↑ IVA		Normal Skin (n = 4)	Skin biopsy (n =10)	single-cell RNA-sequencing
			MCM7			↑ IVA		Normal Skin (n = 4)	Skin biopsy (n =10)	single-cell RNA-sequencing
			CKS1B			↑ IVA		Normal Skin (n = 4)	Skin biopsy (n =10)	single-cell RNA-sequencing
			SMC2			↑ IVA		Normal Skin (n = 4)	Skin biopsy (n =10)	single-cell RNA-sequencing
			GTSE1			↑ IVA		Normal Skin (n = 4)	Skin biopsy (n =10)	single-cell RNA-sequencing
			CENPW			↑ IVA		Normal Skin (n = 4)	Skin biopsy (n =10)	single-cell RNA-sequencing
			ZWINT			↑ IVA		Normal Skin (n = 4)	Skin biopsy (n =10)	single-cell RNA-sequencing
			NUDT1			↑ IVA		Normal Skin (n = 4)	Skin biopsy (n =10)	single-cell RNA-sequencing
			CDT1			↑ IVA		Normal Skin (n = 4)	Skin biopsy (n =10)	single-cell RNA-sequencing
			RRM2			↑ IVA		Normal Skin (n = 4)	Skin biopsy (n =10)	single-cell RNA-sequencing
			DEK			↑ IVA		Normal Skin (n = 4)	Skin biopsy (n =10)	single-cell RNA-sequencing
			TOP2A			↑ IVA		Normal Skin (n = 4)	Skin biopsy (n =10)	single-cell RNA-sequencing
			CDK1			↑ IVA		Normal Skin (n = 4)	Skin biopsy (n =10)	single-cell RNA-sequencing
			H2AFZ			↑ IVA		Normal Skin (n = 4)	Skin biopsy (n =10)	single-cell RNA-sequencing
			CDC20			↑ IVA		Normal Skin (n = 4)	Skin biopsy (n =10)	single-cell RNA-sequencing
			CDCA5			↑ IVA		Normal Skin (n = 4)	Skin biopsy (n =10)	single-cell RNA-sequencing
			IL10			↑ advanced-stage CTCL(IIB to IV)		Normal Skin (n = 4)	Skin biopsy (n =10)	single-cell RNA-sequencing
			TGFB1			↑ advanced-stage CTCL(IIB to IV)		Normal Skin (n = 4)	Skin biopsy (n =10)	single-cell RNA-sequencing
			IL4			↑ advanced-stage CTCL(IIB to IV)		Normal Skin (n = 4)	Skin biopsy (n =10)	single-cell RNA-sequencing
			IL13			↑ advanced-stage CTCL(IIB to IV)		Normal Skin (n = 4)	Skin biopsy (n =10)	single-cell RNA-sequencing
			IFNG			↑ advanced-stage CTCL(IIB to IV)		Normal Skin (n = 4)	Skin biopsy (n =10)	single-cell RNA-sequencing
			TNFA			↑ advanced-stage CTCL(IIB to IV)		Normal Skin (n = 4)	Skin biopsy (n =10)	single-cell RNA-sequencing
5	Litvinov et al. 2015	Topical corticosteroids, Topical tacrolimus, Radiation Therapy, PUVA, Topical bexarotene, UVB, Oral bexarotene, Denileukin diftitox, interferon, Oral corticosteroids, Suberoylanilide hydroxamic acid	CCL26				↑	Normal skin (n = 6) and Inflamed Skin (n = 17)	Skin biopsy (n = 60)	RT-PCR
			FYB				↑	Normal skin (n = 6) and Inflamed Skin (n = 17)	Skin biopsy (n = 60)	RT-PCR
			IL2RA				↑	Normal skin (n = 6) and Inflamed Skin (n = 17)	Skin biopsy (n = 60)	RT-PCR
			STAT5A				↑	Normal skin (n = 6) and Inflamed Skin (n = 17)	Skin biopsy (n = 60)	RT-PCR
			TOX				↑	Normal skin (n = 6) and Inflamed Skin (n = 17)	Skin biopsy (n = 60)	RT-PCR
			CCL18				↑	Normal skin (n = 6) and Inflamed Skin (n = 17)	Skin biopsy (n = 60)	RT-PCR
			IL22				↑	Normal skin (n = 6) and Inflamed Skin (n = 17)	Skin biopsy (n = 60)	RT-PCR
			T3JAM				↑	Normal skin (n = 6) and Inflamed Skin (n = 17)	Skin biopsy (n = 60)	RT-PCR
			THAP11				↑	Normal skin (n = 6) and Inflamed Skin (n = 17)	Skin biopsy (n = 60)	RT-PCR
			STAT4				↑	Normal skin (n = 6) and Inflamed Skin (n = 17)	Skin biopsy (n = 60)	RT-PCR
			MMP12				↑	Normal skin (n = 6) and Inflamed Skin (n = 17)	Skin biopsy (n = 60)	RT-PCR
			LEF1				↑	Normal skin (n = 6) and Inflamed Skin (n = 17)	Skin biopsy (n = 60)	RT-PCR
			LCK				↑	Normal skin (n = 6) and Inflamed Skin (n = 17)	Skin biopsy (n = 60)	RT-PCR
			ITK				↑	Normal skin (n = 6) and Inflamed Skin (n = 17)	Skin biopsy (n = 60)	RT-PCR
			IL26				↑	Normal skin (n = 6) and Inflamed Skin (n = 17)	Skin biopsy (n = 60)	RT-PCR
			IL1F7				↑	Normal skin (n = 6) and Inflamed Skin (n = 17)	Skin biopsy (n = 60)	RT-PCR
			GTSF1				↑	Normal skin (n = 6) and Inflamed Skin (n = 17)	Skin biopsy (n = 60)	RT-PCR
			GNLY				↑	Normal skin (n = 6) and Inflamed Skin (n = 17)	Skin biopsy (n = 60)	RT-PCR
			CD01				↑	Normal skin (n = 6) and Inflamed Skin (n = 17)	Skin biopsy (n = 60)	RT-PCR
			CCR4				↑	Normal skin (n = 6) and Inflamed Skin (n = 17)	Skin biopsy (n = 60)	RT-PCR
			SYCP1				↑	Normal skin (n = 6) and Inflamed Skin (n = 17)	Skin biopsy (n = 60)	RT-PCR
			cTAGE1				↑	Normal skin (n = 6) and Inflamed Skin (n = 17)	Skin biopsy (n = 60)	RT-PCR
6	van Kester et al. 2012	None mentioned	TAOK1			↓ tumor stage		Normal skin (n=6), inflamed skin (n=6), and CD4+ T-cells (n=6)	Skin biopsy (n=21)	RT-PCR
			PSAPL1			↓ tumor stage		Normal skin (n=6), inflamed skin (n=6), and CD4+ T-cells (n=6)	Skin biopsy (n=21)	RT-PCR
			NR1D2			↓ tumor stage		Normal skin (n=6), inflamed skin (n=6), and CD4+ T-cells (n=6)	Skin biopsy (n=21)	RT-PCR
			ZBTB20			↓ tumor stage		Normal skin (n=6), inflamed skin (n=6), and CD4+ T-cells (n=6)	Skin biopsy (n=21)	RT-PCR
			ATXN7			↓ tumor stage		Normal skin (n=6), inflamed skin (n=6), and CD4+ T-cells (n=6)	Skin biopsy (n=21)	RT-PCR
			UGCG			↓ tumor stage		Normal skin (n=6), inflamed skin (n=6), and CD4+ T-cells (n=6)	Skin biopsy (n=21)	RT-PCR
			EPHA4			↓ tumor stage		Normal skin (n=6), inflamed skin (n=6), and CD4+ T-cells (n=6)	Skin biopsy (n=21)	RT-PCR
			KIAA0754			↓ tumor stage		Normal skin (n=6), inflamed skin (n=6), and CD4+ T-cells (n=6)	Skin biopsy (n=21)	RT-PCR
			SLC16A7			↓ tumor stage		Normal skin (n=6), inflamed skin (n=6), and CD4+ T-cells (n=6)	Skin biopsy (n=21)	RT-PCR
			MAST4			↓ tumor stage		Normal skin (n=6), inflamed skin (n=6), and CD4+ T-cells (n=6)	Skin biopsy (n=21)	RT-PCR
			ABCA5			↓ tumor stage		Normal skin (n=6), inflamed skin (n=6), and CD4+ T-cells (n=6)	Skin biopsy (n=21)	RT-PCR
			ZBTB16			↓ tumor stage		Normal skin (n=6), inflamed skin (n=6), and CD4+ T-cells (n=6)	Skin biopsy (n=21)	RT-PCR
			NKTR			↓ tumor stage		Normal skin (n=6), inflamed skin (n=6), and CD4+ T-cells (n=6)	Skin biopsy (n=21)	RT-PCR
			NFKBIZ			↓ tumor stage		Normal skin (n=6), inflamed skin (n=6), and CD4+ T-cells (n=6)	Skin biopsy (n=21)	RT-PCR
			RPS27P19			↓ tumor stage		Normal skin (n=6), inflamed skin (n=6), and CD4+ T-cells (n=6)	Skin biopsy (n=21)	RT-PCR
			DICER1			↓ tumor stage		Normal skin (n=6), inflamed skin (n=6), and CD4+ T-cells (n=6)	Skin biopsy (n=21)	RT-PCR
			ZBTB43			↓ tumor stage		Normal skin (n=6), inflamed skin (n=6), and CD4+ T-cells (n=6)	Skin biopsy (n=21)	RT-PCR
			MALAT1			↓ tumor stage		Normal skin (n=6), inflamed skin (n=6), and CD4+ T-cells (n=6)	Skin biopsy (n=21)	RT-PCR
			IL6ST			↓ tumor stage		Normal skin (n=6), inflamed skin (n=6), and CD4+ T-cells (n=6)	Skin biopsy (n=21)	RT-PCR
			ATP7A			↓ tumor stage		Normal skin (n=6), inflamed skin (n=6), and CD4+ T-cells (n=6)	Skin biopsy (n=21)	RT-PCR
			EIF2C2			↓ tumor stage		Normal skin (n=6), inflamed skin (n=6), and CD4+ T-cells (n=6)	Skin biopsy (n=21)	RT-PCR
			NSUN6			↓ tumor stage		Normal skin (n=6), inflamed skin (n=6), and CD4+ T-cells (n=6)	Skin biopsy (n=21)	RT-PCR
			PLEKHA1			↓ tumor stage		Normal skin (n=6), inflamed skin (n=6), and CD4+ T-cells (n=6)	Skin biopsy (n=21)	RT-PCR
			EIF2C3			↓ tumor stage		Normal skin (n=6), inflamed skin (n=6), and CD4+ T-cells (n=6)	Skin biopsy (n=21)	RT-PCR
			TCF7L2			↓ tumor stage		Normal skin (n=6), inflamed skin (n=6), and CD4+ T-cells (n=6)	Skin biopsy (n=21)	RT-PCR
			GSK3B			↓ tumor stage		Normal skin (n=6), inflamed skin (n=6), and CD4+ T-cells (n=6)	Skin biopsy (n=21)	RT-PCR
			DKFZP586I1420			↓ tumor stage		Normal skin (n=6), inflamed skin (n=6), and CD4+ T-cells (n=6)	Skin biopsy (n=21)	RT-PCR
			PIK3R1			↓ tumor stage		Normal skin (n=6), inflamed skin (n=6), and CD4+ T-cells (n=6)	Skin biopsy (n=21)	RT-PCR
			C2orf40			↓ tumor stage		Normal skin (n=6), inflamed skin (n=6), and CD4+ T-cells (n=6)	Skin biopsy (n=21)	RT-PCR
			LOC654340			↓ tumor stage		Normal skin (n=6), inflamed skin (n=6), and CD4+ T-cells (n=6)	Skin biopsy (n=21)	RT-PCR
			UBN2			↓ tumor stage		Normal skin (n=6), inflamed skin (n=6), and CD4+ T-cells (n=6)	Skin biopsy (n=21)	RT-PCR
			C15orf5			↓ tumor stage		Normal skin (n=6), inflamed skin (n=6), and CD4+ T-cells (n=6)	Skin biopsy (n=21)	RT-PCR
			TMEM181			↓ tumor stage		Normal skin (n=6), inflamed skin (n=6), and CD4+ T-cells (n=6)	Skin biopsy (n=21)	RT-PCR
			ZNF273			↓ tumor stage		Normal skin (n=6), inflamed skin (n=6), and CD4+ T-cells (n=6)	Skin biopsy (n=21)	RT-PCR
			TGFBR3			↓ tumor stage		Normal skin (n=6), inflamed skin (n=6), and CD4+ T-cells (n=6)	Skin biopsy (n=21)	RT-PCR
			ZNF395			↓ tumor stage		Normal skin (n=6), inflamed skin (n=6), and CD4+ T-cells (n=6)	Skin biopsy (n=21)	RT-PCR
			RORA			↓ tumor stage		Normal skin (n=6), inflamed skin (n=6), and CD4+ T-cells (n=6)	Skin biopsy (n=21)	RT-PCR
			NR3C2			↓ tumor stage		Normal skin (n=6), inflamed skin (n=6), and CD4+ T-cells (n=6)	Skin biopsy (n=21)	RT-PCR
			GALNT3			↓ tumor stage		Normal skin (n=6), inflamed skin (n=6), and CD4+ T-cells (n=6)	Skin biopsy (n=21)	RT-PCR
			IRS2			↓ tumor stage		Normal skin (n=6), inflamed skin (n=6), and CD4+ T-cells (n=6)	Skin biopsy (n=21)	RT-PCR
			DHRS3			↓ tumor stage		Normal skin (n=6), inflamed skin (n=6), and CD4+ T-cells (n=6)	Skin biopsy (n=21)	RT-PCR
			ADRB2			↓ tumor stage		Normal skin (n=6), inflamed skin (n=6), and CD4+ T-cells (n=6)	Skin biopsy (n=21)	RT-PCR
			NFAT5			↓ tumor stage		Normal skin (n=6), inflamed skin (n=6), and CD4+ T-cells (n=6)	Skin biopsy (n=21)	RT-PCR
			EPHX2			↓ tumor stage		Normal skin (n=6), inflamed skin (n=6), and CD4+ T-cells (n=6)	Skin biopsy (n=21)	RT-PCR
			FGFBP2			↓ tumor stage		Normal skin (n=6), inflamed skin (n=6), and CD4+ T-cells (n=6)	Skin biopsy (n=21)	RT-PCR
			ABLIM1			↓ tumor stage		Normal skin (n=6), inflamed skin (n=6), and CD4+ T-cells (n=6)	Skin biopsy (n=21)	RT-PCR
			ECHDC2			↓ tumor stage		Normal skin (n=6), inflamed skin (n=6), and CD4+ T-cells (n=6)	Skin biopsy (n=21)	RT-PCR
			UHMK1			↓ tumor stage		Normal skin (n=6), inflamed skin (n=6), and CD4+ T-cells (n=6)	Skin biopsy (n=21)	RT-PCR
			MYCBP2			↓ tumor stage		Normal skin (n=6), inflamed skin (n=6), and CD4+ T-cells (n=6)	Skin biopsy (n=21)	RT-PCR
			FLJ10213			↓ tumor stage		Normal skin (n=6), inflamed skin (n=6), and CD4+ T-cells (n=6)	Skin biopsy (n=21)	RT-PCR
			SH3YL1			↓ tumor stage		Normal skin (n=6), inflamed skin (n=6), and CD4+ T-cells (n=6)	Skin biopsy (n=21)	RT-PCR
			DDEF1IT1			↓ tumor stage		Normal skin (n=6), inflamed skin (n=6), and CD4+ T-cells (n=6)	Skin biopsy (n=21)	RT-PCR
			GABBR1			↓ tumor stage		Normal skin (n=6), inflamed skin (n=6), and CD4+ T-cells (n=6)	Skin biopsy (n=21)	RT-PCR
			KLHDC10			↓ tumor stage		Normal skin (n=6), inflamed skin (n=6), and CD4+ T-cells (n=6)	Skin biopsy (n=21)	RT-PCR
			USP53			↓ tumor stage		Normal skin (n=6), inflamed skin (n=6), and CD4+ T-cells (n=6)	Skin biopsy (n=21)	RT-PCR
			KIAA0182			↓ tumor stage		Normal skin (n=6), inflamed skin (n=6), and CD4+ T-cells (n=6)	Skin biopsy (n=21)	RT-PCR
			IGF1R			↓ tumor stage		Normal skin (n=6), inflamed skin (n=6), and CD4+ T-cells (n=6)	Skin biopsy (n=21)	RT-PCR
			ITGA6			↓ tumor stage		Normal skin (n=6), inflamed skin (n=6), and CD4+ T-cells (n=6)	Skin biopsy (n=21)	RT-PCR
			PER1			↓ tumor stage		Normal skin (n=6), inflamed skin (n=6), and CD4+ T-cells (n=6)	Skin biopsy (n=21)	RT-PCR
			HMBOX1			↓ tumor stage		Normal skin (n=6), inflamed skin (n=6), and CD4+ T-cells (n=6)	Skin biopsy (n=21)	RT-PCR
			VPS13D			↓ tumor stage		Normal skin (n=6), inflamed skin (n=6), and CD4+ T-cells (n=6)	Skin biopsy (n=21)	RT-PCR
			C7orf54			↓ tumor stage		Normal skin (n=6), inflamed skin (n=6), and CD4+ T-cells (n=6)	Skin biopsy (n=21)	RT-PCR
			ZCCHC2			↓ tumor stage		Normal skin (n=6), inflamed skin (n=6), and CD4+ T-cells (n=6)	Skin biopsy (n=21)	RT-PCR
			C12orf51			↓ tumor stage		Normal skin (n=6), inflamed skin (n=6), and CD4+ T-cells (n=6)	Skin biopsy (n=21)	RT-PCR
			MED13L			↓ tumor stage		Normal skin (n=6), inflamed skin (n=6), and CD4+ T-cells (n=6)	Skin biopsy (n=21)	RT-PCR
			ZNF248			↓ tumor stage		Normal skin (n=6), inflamed skin (n=6), and CD4+ T-cells (n=6)	Skin biopsy (n=21)	RT-PCR
			KRAS			↓ tumor stage		Normal skin (n=6), inflamed skin (n=6), and CD4+ T-cells (n=6)	Skin biopsy (n=21)	RT-PCR
			MXI1			↓ tumor stage		Normal skin (n=6), inflamed skin (n=6), and CD4+ T-cells (n=6)	Skin biopsy (n=21)	RT-PCR
			NRBP2			↓ tumor stage		Normal skin (n=6), inflamed skin (n=6), and CD4+ T-cells (n=6)	Skin biopsy (n=21)	RT-PCR
			PELI2			↓ tumor stage		Normal skin (n=6), inflamed skin (n=6), and CD4+ T-cells (n=6)	Skin biopsy (n=21)	RT-PCR
			C14orf101			↓ tumor stage		Normal skin (n=6), inflamed skin (n=6), and CD4+ T-cells (n=6)	Skin biopsy (n=21)	RT-PCR
			PIK3CB			↓ tumor stage		Normal skin (n=6), inflamed skin (n=6), and CD4+ T-cells (n=6)	Skin biopsy (n=21)	RT-PCR
			CDCA7L			↓ tumor stage		Normal skin (n=6), inflamed skin (n=6), and CD4+ T-cells (n=6)	Skin biopsy (n=21)	RT-PCR
			ZNF514			↓ tumor stage		Normal skin (n=6), inflamed skin (n=6), and CD4+ T-cells (n=6)	Skin biopsy (n=21)	RT-PCR
			DDX17			↓ tumor stage		Normal skin (n=6), inflamed skin (n=6), and CD4+ T-cells (n=6)	Skin biopsy (n=21)	RT-PCR
			PRKCI			↓ tumor stage		Normal skin (n=6), inflamed skin (n=6), and CD4+ T-cells (n=6)	Skin biopsy (n=21)	RT-PCR
			PHIP			↓ tumor stage		Normal skin (n=6), inflamed skin (n=6), and CD4+ T-cells (n=6)	Skin biopsy (n=21)	RT-PCR
			CLOCK			↓ tumor stage		Normal skin (n=6), inflamed skin (n=6), and CD4+ T-cells (n=6)	Skin biopsy (n=21)	RT-PCR
			SS18L1			↓ tumor stage		Normal skin (n=6), inflamed skin (n=6), and CD4+ T-cells (n=6)	Skin biopsy (n=21)	RT-PCR
			ZSCAN18			↓ tumor stage		Normal skin (n=6), inflamed skin (n=6), and CD4+ T-cells (n=6)	Skin biopsy (n=21)	RT-PCR
			LENG8			↓ tumor stage		Normal skin (n=6), inflamed skin (n=6), and CD4+ T-cells (n=6)	Skin biopsy (n=21)	RT-PCR
			FOXO3			↓ tumor stage		Normal skin (n=6), inflamed skin (n=6), and CD4+ T-cells (n=6)	Skin biopsy (n=21)	RT-PCR
			TRIM66			↓ tumor stage		Normal skin (n=6), inflamed skin (n=6), and CD4+ T-cells (n=6)	Skin biopsy (n=21)	RT-PCR
			ZNF44			↓ tumor stage		Normal skin (n=6), inflamed skin (n=6), and CD4+ T-cells (n=6)	Skin biopsy (n=21)	RT-PCR
			COL4A3BP			↓ tumor stage		Normal skin (n=6), inflamed skin (n=6), and CD4+ T-cells (n=6)	Skin biopsy (n=21)	RT-PCR
			LYST			↓ tumor stage		Normal skin (n=6), inflamed skin (n=6), and CD4+ T-cells (n=6)	Skin biopsy (n=21)	RT-PCR
			CD55			↓ tumor stage		Normal skin (n=6), inflamed skin (n=6), and CD4+ T-cells (n=6)	Skin biopsy (n=21)	RT-PCR
			NRIP1			↓ tumor stage		Normal skin (n=6), inflamed skin (n=6), and CD4+ T-cells (n=6)	Skin biopsy (n=21)	RT-PCR
			CAMK1D			↓ tumor stage		Normal skin (n=6), inflamed skin (n=6), and CD4+ T-cells (n=6)	Skin biopsy (n=21)	RT-PCR
			MEGF6			↓ tumor stage		Normal skin (n=6), inflamed skin (n=6), and CD4+ T-cells (n=6)	Skin biopsy (n=21)	RT-PCR
			LCOR			↓ tumor stage		Normal skin (n=6), inflamed skin (n=6), and CD4+ T-cells (n=6)	Skin biopsy (n=21)	RT-PCR
			TMEM41A			↓ tumor stage		Normal skin (n=6), inflamed skin (n=6), and CD4+ T-cells (n=6)	Skin biopsy (n=21)	RT-PCR
			VIPR1			↓ tumor stage		Normal skin (n=6), inflamed skin (n=6), and CD4+ T-cells (n=6)	Skin biopsy (n=21)	RT-PCR
			MACF1			↓ tumor stage		Normal skin (n=6), inflamed skin (n=6), and CD4+ T-cells (n=6)	Skin biopsy (n=21)	RT-PCR
			CCNL2			↓ tumor stage		Normal skin (n=6), inflamed skin (n=6), and CD4+ T-cells (n=6)	Skin biopsy (n=21)	RT-PCR
			NSUN5B			↓ tumor stage		Normal skin (n=6), inflamed skin (n=6), and CD4+ T-cells (n=6)	Skin biopsy (n=21)	RT-PCR
			KIAA1468			↓ tumor stage		Normal skin (n=6), inflamed skin (n=6), and CD4+ T-cells (n=6)	Skin biopsy (n=21)	RT-PCR
			GNRH1			↓ tumor stage		Normal skin (n=6), inflamed skin (n=6), and CD4+ T-cells (n=6)	Skin biopsy (n=21)	RT-PCR
			TMEM41B			↓ tumor stage		Normal skin (n=6), inflamed skin (n=6), and CD4+ T-cells (n=6)	Skin biopsy (n=21)	RT-PCR
			GOLGA8A			↓ tumor stage		Normal skin (n=6), inflamed skin (n=6), and CD4+ T-cells (n=6)	Skin biopsy (n=21)	RT-PCR
			ULK1			↓ tumor stage		Normal skin (n=6), inflamed skin (n=6), and CD4+ T-cells (n=6)	Skin biopsy (n=21)	RT-PCR
			LOC100131015			↓ tumor stage		Normal skin (n=6), inflamed skin (n=6), and CD4+ T-cells (n=6)	Skin biopsy (n=21)	RT-PCR
			LOC100129387			↓ tumor stage		Normal skin (n=6), inflamed skin (n=6), and CD4+ T-cells (n=6)	Skin biopsy (n=21)	RT-PCR
			ZNF292			↓ tumor stage		Normal skin (n=6), inflamed skin (n=6), and CD4+ T-cells (n=6)	Skin biopsy (n=21)	RT-PCR
			TOB2			↓ tumor stage		Normal skin (n=6), inflamed skin (n=6), and CD4+ T-cells (n=6)	Skin biopsy (n=21)	RT-PCR
			FAM13AOS			↓ tumor stage		Normal skin (n=6), inflamed skin (n=6), and CD4+ T-cells (n=6)	Skin biopsy (n=21)	RT-PCR
			GON4L			↓ tumor stage		Normal skin (n=6), inflamed skin (n=6), and CD4+ T-cells (n=6)	Skin biopsy (n=21)	RT-PCR
			METTL14			↓ tumor stage		Normal skin (n=6), inflamed skin (n=6), and CD4+ T-cells (n=6)	Skin biopsy (n=21)	RT-PCR
			MAF			↓ tumor stage		Normal skin (n=6), inflamed skin (n=6), and CD4+ T-cells (n=6)	Skin biopsy (n=21)	RT-PCR
			BTBD11			↓ tumor stage		Normal skin (n=6), inflamed skin (n=6), and CD4+ T-cells (n=6)	Skin biopsy (n=21)	RT-PCR
			GPRASP1			↓ tumor stage		Normal skin (n=6), inflamed skin (n=6), and CD4+ T-cells (n=6)	Skin biopsy (n=21)	RT-PCR
			SETD6			↓ tumor stage		Normal skin (n=6), inflamed skin (n=6), and CD4+ T-cells (n=6)	Skin biopsy (n=21)	RT-PCR
			LOC100132430			↓ tumor stage		Normal skin (n=6), inflamed skin (n=6), and CD4+ T-cells (n=6)	Skin biopsy (n=21)	RT-PCR
			CHD9			↓ tumor stage		Normal skin (n=6), inflamed skin (n=6), and CD4+ T-cells (n=6)	Skin biopsy (n=21)	RT-PCR
			KLHL8			↓ tumor stage		Normal skin (n=6), inflamed skin (n=6), and CD4+ T-cells (n=6)	Skin biopsy (n=21)	RT-PCR
			FLJ13197			↓ tumor stage		Normal skin (n=6), inflamed skin (n=6), and CD4+ T-cells (n=6)	Skin biopsy (n=21)	RT-PCR
			ETV3			↓ tumor stage		Normal skin (n=6), inflamed skin (n=6), and CD4+ T-cells (n=6)	Skin biopsy (n=21)	RT-PCR
			PAN2			↓ tumor stage		Normal skin (n=6), inflamed skin (n=6), and CD4+ T-cells (n=6)	Skin biopsy (n=21)	RT-PCR
			NCOA3			↓ tumor stage		Normal skin (n=6), inflamed skin (n=6), and CD4+ T-cells (n=6)	Skin biopsy (n=21)	RT-PCR
			ZNF573			↓ tumor stage		Normal skin (n=6), inflamed skin (n=6), and CD4+ T-cells (n=6)	Skin biopsy (n=21)	RT-PCR
			SLC25A36			↓ tumor stage		Normal skin (n=6), inflamed skin (n=6), and CD4+ T-cells (n=6)	Skin biopsy (n=21)	RT-PCR
			CPEB4			↓ tumor stage		Normal skin (n=6), inflamed skin (n=6), and CD4+ T-cells (n=6)	Skin biopsy (n=21)	RT-PCR
			MPP7			↓ tumor stage		Normal skin (n=6), inflamed skin (n=6), and CD4+ T-cells (n=6)	Skin biopsy (n=21)	RT-PCR
			ZKSCAN1			↓ tumor stage		Normal skin (n=6), inflamed skin (n=6), and CD4+ T-cells (n=6)	Skin biopsy (n=21)	RT-PCR
			CEP68			↓ tumor stage		Normal skin (n=6), inflamed skin (n=6), and CD4+ T-cells (n=6)	Skin biopsy (n=21)	RT-PCR
			RAB11FIP2			↓ tumor stage		Normal skin (n=6), inflamed skin (n=6), and CD4+ T-cells (n=6)	Skin biopsy (n=21)	RT-PCR
			HECTD1			↓ tumor stage		Normal skin (n=6), inflamed skin (n=6), and CD4+ T-cells (n=6)	Skin biopsy (n=21)	RT-PCR
			LOC100130123			↓ tumor stage		Normal skin (n=6), inflamed skin (n=6), and CD4+ T-cells (n=6)	Skin biopsy (n=21)	RT-PCR
			LOC400446			↓ tumor stage		Normal skin (n=6), inflamed skin (n=6), and CD4+ T-cells (n=6)	Skin biopsy (n=21)	RT-PCR
			ITPR3			↓ tumor stage		Normal skin (n=6), inflamed skin (n=6), and CD4+ T-cells (n=6)	Skin biopsy (n=21)	RT-PCR
			ZNF295			↓ tumor stage		Normal skin (n=6), inflamed skin (n=6), and CD4+ T-cells (n=6)	Skin biopsy (n=21)	RT-PCR
			WNK1			↓ tumor stage		Normal skin (n=6), inflamed skin (n=6), and CD4+ T-cells (n=6)	Skin biopsy (n=21)	RT-PCR
			SECISBP2			↓ tumor stage		Normal skin (n=6), inflamed skin (n=6), and CD4+ T-cells (n=6)	Skin biopsy (n=21)	RT-PCR
			TMED4			↓ tumor stage		Normal skin (n=6), inflamed skin (n=6), and CD4+ T-cells (n=6)	Skin biopsy (n=21)	RT-PCR
			NPHP3			↓ tumor stage		Normal skin (n=6), inflamed skin (n=6), and CD4+ T-cells (n=6)	Skin biopsy (n=21)	RT-PCR
			FAM134B			↓ tumor stage		Normal skin (n=6), inflamed skin (n=6), and CD4+ T-cells (n=6)	Skin biopsy (n=21)	RT-PCR
			ZNF439			↓ tumor stage		Normal skin (n=6), inflamed skin (n=6), and CD4+ T-cells (n=6)	Skin biopsy (n=21)	RT-PCR
			TXNIP			↓ tumor stage		Normal skin (n=6), inflamed skin (n=6), and CD4+ T-cells (n=6)	Skin biopsy (n=21)	RT-PCR
			DSTYK			↓ tumor stage		Normal skin (n=6), inflamed skin (n=6), and CD4+ T-cells (n=6)	Skin biopsy (n=21)	RT-PCR
			ARHGAP5			↓ tumor stage		Normal skin (n=6), inflamed skin (n=6), and CD4+ T-cells (n=6)	Skin biopsy (n=21)	RT-PCR
			SNORA25			↓ tumor stage		Normal skin (n=6), inflamed skin (n=6), and CD4+ T-cells (n=6)	Skin biopsy (n=21)	RT-PCR
			LOC153684			↓ tumor stage		Normal skin (n=6), inflamed skin (n=6), and CD4+ T-cells (n=6)	Skin biopsy (n=21)	RT-PCR
			EIF1AX			↓ tumor stage		Normal skin (n=6), inflamed skin (n=6), and CD4+ T-cells (n=6)	Skin biopsy (n=21)	RT-PCR
			ZFP36L1			↓ tumor stage		Normal skin (n=6), inflamed skin (n=6), and CD4+ T-cells (n=6)	Skin biopsy (n=21)	RT-PCR
			GARNL1			↓ tumor stage		Normal skin (n=6), inflamed skin (n=6), and CD4+ T-cells (n=6)	Skin biopsy (n=21)	RT-PCR
			EPM2AIP1			↓ tumor stage		Normal skin (n=6), inflamed skin (n=6), and CD4+ T-cells (n=6)	Skin biopsy (n=21)	RT-PCR
			NAPB			↓ tumor stage		Normal skin (n=6), inflamed skin (n=6), and CD4+ T-cells (n=6)	Skin biopsy (n=21)	RT-PCR
			NLRP1			↓ tumor stage		Normal skin (n=6), inflamed skin (n=6), and CD4+ T-cells (n=6)	Skin biopsy (n=21)	RT-PCR
			MAP3K2			↓ tumor stage		Normal skin (n=6), inflamed skin (n=6), and CD4+ T-cells (n=6)	Skin biopsy (n=21)	RT-PCR
			CSAD			↓ tumor stage		Normal skin (n=6), inflamed skin (n=6), and CD4+ T-cells (n=6)	Skin biopsy (n=21)	RT-PCR
			HIST2H2BE			↓ tumor stage		Normal skin (n=6), inflamed skin (n=6), and CD4+ T-cells (n=6)	Skin biopsy (n=21)	RT-PCR
			ARHGAP12			↓ tumor stage		Normal skin (n=6), inflamed skin (n=6), and CD4+ T-cells (n=6)	Skin biopsy (n=21)	RT-PCR
			RAPGEF2			↓ tumor stage		Normal skin (n=6), inflamed skin (n=6), and CD4+ T-cells (n=6)	Skin biopsy (n=21)	RT-PCR
			ZNF12			↓ tumor stage		Normal skin (n=6), inflamed skin (n=6), and CD4+ T-cells (n=6)	Skin biopsy (n=21)	RT-PCR
			RASA2			↓ tumor stage		Normal skin (n=6), inflamed skin (n=6), and CD4+ T-cells (n=6)	Skin biopsy (n=21)	RT-PCR
			LOC100132279			↓ tumor stage		Normal skin (n=6), inflamed skin (n=6), and CD4+ T-cells (n=6)	Skin biopsy (n=21)	RT-PCR
			TNRC6B			↓ tumor stage		Normal skin (n=6), inflamed skin (n=6), and CD4+ T-cells (n=6)	Skin biopsy (n=21)	RT-PCR
			TLE2			↓ tumor stage		Normal skin (n=6), inflamed skin (n=6), and CD4+ T-cells (n=6)	Skin biopsy (n=21)	RT-PCR
			PKN2			↓ tumor stage		Normal skin (n=6), inflamed skin (n=6), and CD4+ T-cells (n=6)	Skin biopsy (n=21)	RT-PCR
			TBL1X			↓ tumor stage		Normal skin (n=6), inflamed skin (n=6), and CD4+ T-cells (n=6)	Skin biopsy (n=21)	RT-PCR
			ZNF559			↓ tumor stage		Normal skin (n=6), inflamed skin (n=6), and CD4+ T-cells (n=6)	Skin biopsy (n=21)	RT-PCR
			POLS			↓ tumor stage		Normal skin (n=6), inflamed skin (n=6), and CD4+ T-cells (n=6)	Skin biopsy (n=21)	RT-PCR
			CLEC2B			↓ tumor stage		Normal skin (n=6), inflamed skin (n=6), and CD4+ T-cells (n=6)	Skin biopsy (n=21)	RT-PCR
			TSC1			↓ tumor stage		Normal skin (n=6), inflamed skin (n=6), and CD4+ T-cells (n=6)	Skin biopsy (n=21)	RT-PCR
			SERINC3			↓ tumor stage		Normal skin (n=6), inflamed skin (n=6), and CD4+ T-cells (n=6)	Skin biopsy (n=21)	RT-PCR
			PGAP1			↓ tumor stage		Normal skin (n=6), inflamed skin (n=6), and CD4+ T-cells (n=6)	Skin biopsy (n=21)	RT-PCR
			FNBP4			↓ tumor stage		Normal skin (n=6), inflamed skin (n=6), and CD4+ T-cells (n=6)	Skin biopsy (n=21)	RT-PCR
			ZNF430			↓ tumor stage		Normal skin (n=6), inflamed skin (n=6), and CD4+ T-cells (n=6)	Skin biopsy (n=21)	RT-PCR
			FAM172A			↓ tumor stage		Normal skin (n=6), inflamed skin (n=6), and CD4+ T-cells (n=6)	Skin biopsy (n=21)	RT-PCR
			TTC3			↓ tumor stage		Normal skin (n=6), inflamed skin (n=6), and CD4+ T-cells (n=6)	Skin biopsy (n=21)	RT-PCR
			DHX36			↓ tumor stage		Normal skin (n=6), inflamed skin (n=6), and CD4+ T-cells (n=6)	Skin biopsy (n=21)	RT-PCR
			FAM8A1			↓ tumor stage		Normal skin (n=6), inflamed skin (n=6), and CD4+ T-cells (n=6)	Skin biopsy (n=21)	RT-PCR
			KIAA0355			↓ tumor stage		Normal skin (n=6), inflamed skin (n=6), and CD4+ T-cells (n=6)	Skin biopsy (n=21)	RT-PCR
			RBM6			↓ tumor stage		Normal skin (n=6), inflamed skin (n=6), and CD4+ T-cells (n=6)	Skin biopsy (n=21)	RT-PCR
			MON2			↓ tumor stage		Normal skin (n=6), inflamed skin (n=6), and CD4+ T-cells (n=6)	Skin biopsy (n=21)	RT-PCR
			KIAA1033			↓ tumor stage		Normal skin (n=6), inflamed skin (n=6), and CD4+ T-cells (n=6)	Skin biopsy (n=21)	RT-PCR
			KIAA0831			↓ tumor stage		Normal skin (n=6), inflamed skin (n=6), and CD4+ T-cells (n=6)	Skin biopsy (n=21)	RT-PCR
			PDE8A			↓ tumor stage		Normal skin (n=6), inflamed skin (n=6), and CD4+ T-cells (n=6)	Skin biopsy (n=21)	RT-PCR
			ZFC3H1			↓ tumor stage		Normal skin (n=6), inflamed skin (n=6), and CD4+ T-cells (n=6)	Skin biopsy (n=21)	RT-PCR
			LOC644285			↓ tumor stage		Normal skin (n=6), inflamed skin (n=6), and CD4+ T-cells (n=6)	Skin biopsy (n=21)	RT-PCR
			LOC100128550			↓ tumor stage		Normal skin (n=6), inflamed skin (n=6), and CD4+ T-cells (n=6)	Skin biopsy (n=21)	RT-PCR
			UTP23			↓ tumor stage		Normal skin (n=6), inflamed skin (n=6), and CD4+ T-cells (n=6)	Skin biopsy (n=21)	RT-PCR
			ZNF823			↓ tumor stage		Normal skin (n=6), inflamed skin (n=6), and CD4+ T-cells (n=6)	Skin biopsy (n=21)	RT-PCR
			SUV420H1			↓ tumor stage		Normal skin (n=6), inflamed skin (n=6), and CD4+ T-cells (n=6)	Skin biopsy (n=21)	RT-PCR
			BBS2			↓ tumor stage		Normal skin (n=6), inflamed skin (n=6), and CD4+ T-cells (n=6)	Skin biopsy (n=21)	RT-PCR
			ACAD11			↓ tumor stage		Normal skin (n=6), inflamed skin (n=6), and CD4+ T-cells (n=6)	Skin biopsy (n=21)	RT-PCR
			KLF3			↓ tumor stage		Normal skin (n=6), inflamed skin (n=6), and CD4+ T-cells (n=6)	Skin biopsy (n=21)	RT-PCR
			AMT			↓ tumor stage		Normal skin (n=6), inflamed skin (n=6), and CD4+ T-cells (n=6)	Skin biopsy (n=21)	RT-PCR
			ZBTB4			↓ tumor stage		Normal skin (n=6), inflamed skin (n=6), and CD4+ T-cells (n=6)	Skin biopsy (n=21)	RT-PCR
			(MARCH6)			↓ tumor stage		Normal skin (n=6), inflamed skin (n=6), and CD4+ T-cells (n=6)	Skin biopsy (n=21)	RT-PCR
			ZNF700			↓ tumor stage		Normal skin (n=6), inflamed skin (n=6), and CD4+ T-cells (n=6)	Skin biopsy (n=21)	RT-PCR
			TRIM52			↓ tumor stage		Normal skin (n=6), inflamed skin (n=6), and CD4+ T-cells (n=6)	Skin biopsy (n=21)	RT-PCR
			AUTS2			↓ tumor stage		Normal skin (n=6), inflamed skin (n=6), and CD4+ T-cells (n=6)	Skin biopsy (n=21)	RT-PCR
			TGFBR2			↓ tumor stage		Normal skin (n=6), inflamed skin (n=6), and CD4+ T-cells (n=6)	Skin biopsy (n=21)	RT-PCR
			C5orf41			↓ tumor stage		Normal skin (n=6), inflamed skin (n=6), and CD4+ T-cells (n=6)	Skin biopsy (n=21)	RT-PCR
			ZNF331			↓ tumor stage		Normal skin (n=6), inflamed skin (n=6), and CD4+ T-cells (n=6)	Skin biopsy (n=21)	RT-PCR
			RCOR3			↓ tumor stage		Normal skin (n=6), inflamed skin (n=6), and CD4+ T-cells (n=6)	Skin biopsy (n=21)	RT-PCR
			ZCCHC14			↓ tumor stage		Normal skin (n=6), inflamed skin (n=6), and CD4+ T-cells (n=6)	Skin biopsy (n=21)	RT-PCR
			RBM5			↓ tumor stage		Normal skin (n=6), inflamed skin (n=6), and CD4+ T-cells (n=6)	Skin biopsy (n=21)	RT-PCR
			MTMR15			↓ tumor stage		Normal skin (n=6), inflamed skin (n=6), and CD4+ T-cells (n=6)	Skin biopsy (n=21)	RT-PCR
			ZNF37B			↓ tumor stage		Normal skin (n=6), inflamed skin (n=6), and CD4+ T-cells (n=6)	Skin biopsy (n=21)	RT-PCR
			CRIPAK			↓ tumor stage		Normal skin (n=6), inflamed skin (n=6), and CD4+ T-cells (n=6)	Skin biopsy (n=21)	RT-PCR
			C2orf82			↓ tumor stage		Normal skin (n=6), inflamed skin (n=6), and CD4+ T-cells (n=6)	Skin biopsy (n=21)	RT-PCR
			ATXN1			↓ tumor stage		Normal skin (n=6), inflamed skin (n=6), and CD4+ T-cells (n=6)	Skin biopsy (n=21)	RT-PCR
			SECISBP2L			↓ tumor stage		Normal skin (n=6), inflamed skin (n=6), and CD4+ T-cells (n=6)	Skin biopsy (n=21)	RT-PCR
			ZNF175			↓ tumor stage		Normal skin (n=6), inflamed skin (n=6), and CD4+ T-cells (n=6)	Skin biopsy (n=21)	RT-PCR
			ATXN2			↓ tumor stage		Normal skin (n=6), inflamed skin (n=6), and CD4+ T-cells (n=6)	Skin biopsy (n=21)	RT-PCR
			KIAA1012			↓ tumor stage		Normal skin (n=6), inflamed skin (n=6), and CD4+ T-cells (n=6)	Skin biopsy (n=21)	RT-PCR
			C11orf61			↓ tumor stage		Normal skin (n=6), inflamed skin (n=6), and CD4+ T-cells (n=6)	Skin biopsy (n=21)	RT-PCR
			OSBPL8			↓ tumor stage		Normal skin (n=6), inflamed skin (n=6), and CD4+ T-cells (n=6)	Skin biopsy (n=21)	RT-PCR
			KIAA2026			↓ tumor stage		Normal skin (n=6), inflamed skin (n=6), and CD4+ T-cells (n=6)	Skin biopsy (n=21)	RT-PCR
			WIPF2			↓ tumor stage		Normal skin (n=6), inflamed skin (n=6), and CD4+ T-cells (n=6)	Skin biopsy (n=21)	RT-PCR
			EFCAB8			↓ tumor stage		Normal skin (n=6), inflamed skin (n=6), and CD4+ T-cells (n=6)	Skin biopsy (n=21)	RT-PCR
			HOOK1			↓ tumor stage		Normal skin (n=6), inflamed skin (n=6), and CD4+ T-cells (n=6)	Skin biopsy (n=21)	RT-PCR
			INADL			↓ tumor stage		Normal skin (n=6), inflamed skin (n=6), and CD4+ T-cells (n=6)	Skin biopsy (n=21)	RT-PCR
			EEF1A1			↓ tumor stage		Normal skin (n=6), inflamed skin (n=6), and CD4+ T-cells (n=6)	Skin biopsy (n=21)	RT-PCR
			SETD5			↓ tumor stage		Normal skin (n=6), inflamed skin (n=6), and CD4+ T-cells (n=6)	Skin biopsy (n=21)	RT-PCR
			MLLT10			↓ tumor stage		Normal skin (n=6), inflamed skin (n=6), and CD4+ T-cells (n=6)	Skin biopsy (n=21)	RT-PCR
			GPATCH8			↓ tumor stage		Normal skin (n=6), inflamed skin (n=6), and CD4+ T-cells (n=6)	Skin biopsy (n=21)	RT-PCR
			ZNF561			↓ tumor stage		Normal skin (n=6), inflamed skin (n=6), and CD4+ T-cells (n=6)	Skin biopsy (n=21)	RT-PCR
			LOC731484			↓ tumor stage		Normal skin (n=6), inflamed skin (n=6), and CD4+ T-cells (n=6)	Skin biopsy (n=21)	RT-PCR
			FOXJ2			↓ tumor stage		Normal skin (n=6), inflamed skin (n=6), and CD4+ T-cells (n=6)	Skin biopsy (n=21)	RT-PCR
			RBL2			↓ tumor stage		Normal skin (n=6), inflamed skin (n=6), and CD4+ T-cells (n=6)	Skin biopsy (n=21)	RT-PCR
			TUG1			↓ tumor stage		Normal skin (n=6), inflamed skin (n=6), and CD4+ T-cells (n=6)	Skin biopsy (n=21)	RT-PCR
			CAPRIN2			↓ tumor stage		Normal skin (n=6), inflamed skin (n=6), and CD4+ T-cells (n=6)	Skin biopsy (n=21)	RT-PCR
			IL11RA			↓ tumor stage		Normal skin (n=6), inflamed skin (n=6), and CD4+ T-cells (n=6)	Skin biopsy (n=21)	RT-PCR
			FAM84B			↓ tumor stage		Normal skin (n=6), inflamed skin (n=6), and CD4+ T-cells (n=6)	Skin biopsy (n=21)	RT-PCR
			SYNE2			↓ tumor stage		Normal skin (n=6), inflamed skin (n=6), and CD4+ T-cells (n=6)	Skin biopsy (n=21)	RT-PCR
			NEK1			↓ tumor stage		Normal skin (n=6), inflamed skin (n=6), and CD4+ T-cells (n=6)	Skin biopsy (n=21)	RT-PCR
			RC3H2			↓ tumor stage		Normal skin (n=6), inflamed skin (n=6), and CD4+ T-cells (n=6)	Skin biopsy (n=21)	RT-PCR
			PPTC7			↓ tumor stage		Normal skin (n=6), inflamed skin (n=6), and CD4+ T-cells (n=6)	Skin biopsy (n=21)	RT-PCR
			FBXO21			↓ tumor stage		Normal skin (n=6), inflamed skin (n=6), and CD4+ T-cells (n=6)	Skin biopsy (n=21)	RT-PCR
			BSDC1			↓ tumor stage		Normal skin (n=6), inflamed skin (n=6), and CD4+ T-cells (n=6)	Skin biopsy (n=21)	RT-PCR
			ZNF148			↓ tumor stage		Normal skin (n=6), inflamed skin (n=6), and CD4+ T-cells (n=6)	Skin biopsy (n=21)	RT-PCR
			ZYG11B			↓ tumor stage		Normal skin (n=6), inflamed skin (n=6), and CD4+ T-cells (n=6)	Skin biopsy (n=21)	RT-PCR
			SMG1			↓ tumor stage		Normal skin (n=6), inflamed skin (n=6), and CD4+ T-cells (n=6)	Skin biopsy (n=21)	RT-PCR
			UBXN7			↓ tumor stage		Normal skin (n=6), inflamed skin (n=6), and CD4+ T-cells (n=6)	Skin biopsy (n=21)	RT-PCR
			MLL3			↓ tumor stage		Normal skin (n=6), inflamed skin (n=6), and CD4+ T-cells (n=6)	Skin biopsy (n=21)	RT-PCR
			KDM3A			↓ tumor stage		Normal skin (n=6), inflamed skin (n=6), and CD4+ T-cells (n=6)	Skin biopsy (n=21)	RT-PCR
			PTER			↓ tumor stage		Normal skin (n=6), inflamed skin (n=6), and CD4+ T-cells (n=6)	Skin biopsy (n=21)	RT-PCR
			ARAP2			↓ tumor stage		Normal skin (n=6), inflamed skin (n=6), and CD4+ T-cells (n=6)	Skin biopsy (n=21)	RT-PCR
			ZDHHC17			↓ tumor stage		Normal skin (n=6), inflamed skin (n=6), and CD4+ T-cells (n=6)	Skin biopsy (n=21)	RT-PCR
			KDM5A			↓ tumor stage		Normal skin (n=6), inflamed skin (n=6), and CD4+ T-cells (n=6)	Skin biopsy (n=21)	RT-PCR
			ZNF493			↓ tumor stage		Normal skin (n=6), inflamed skin (n=6), and CD4+ T-cells (n=6)	Skin biopsy (n=21)	RT-PCR
			N4BP2L2			↓ tumor stage		Normal skin (n=6), inflamed skin (n=6), and CD4+ T-cells (n=6)	Skin biopsy (n=21)	RT-PCR
			RYBP			↓ tumor stage		Normal skin (n=6), inflamed skin (n=6), and CD4+ T-cells (n=6)	Skin biopsy (n=21)	RT-PCR
			CRBN			↓ tumor stage		Normal skin (n=6), inflamed skin (n=6), and CD4+ T-cells (n=6)	Skin biopsy (n=21)	RT-PCR
			CLK4			↓ tumor stage		Normal skin (n=6), inflamed skin (n=6), and CD4+ T-cells (n=6)	Skin biopsy (n=21)	RT-PCR
			ADHFE1			↓ tumor stage		Normal skin (n=6), inflamed skin (n=6), and CD4+ T-cells (n=6)	Skin biopsy (n=21)	RT-PCR
			KPNA3			↓ tumor stage		Normal skin (n=6), inflamed skin (n=6), and CD4+ T-cells (n=6)	Skin biopsy (n=21)	RT-PCR
			NCRNA00153			↓ tumor stage		Normal skin (n=6), inflamed skin (n=6), and CD4+ T-cells (n=6)	Skin biopsy (n=21)	RT-PCR
			JMJD7‐PLA2G4B			↓ tumor stage		Normal skin (n=6), inflamed skin (n=6), and CD4+ T-cells (n=6)	Skin biopsy (n=21)	RT-PCR
			ACPL2			↓ tumor stage		Normal skin (n=6), inflamed skin (n=6), and CD4+ T-cells (n=6)	Skin biopsy (n=21)	RT-PCR
			BEX2			↓ tumor stage		Normal skin (n=6), inflamed skin (n=6), and CD4+ T-cells (n=6)	Skin biopsy (n=21)	RT-PCR
			ZRANB1			↓ tumor stage		Normal skin (n=6), inflamed skin (n=6), and CD4+ T-cells (n=6)	Skin biopsy (n=21)	RT-PCR
			NCRNA00081			↓ tumor stage		Normal skin (n=6), inflamed skin (n=6), and CD4+ T-cells (n=6)	Skin biopsy (n=21)	RT-PCR
			ADD3			↓ tumor stage		Normal skin (n=6), inflamed skin (n=6), and CD4+ T-cells (n=6)	Skin biopsy (n=21)	RT-PCR
			ZCCHC6			↓ tumor stage		Normal skin (n=6), inflamed skin (n=6), and CD4+ T-cells (n=6)	Skin biopsy (n=21)	RT-PCR
			KLF9			↓ tumor stage		Normal skin (n=6), inflamed skin (n=6), and CD4+ T-cells (n=6)	Skin biopsy (n=21)	RT-PCR
			BBX			↓ tumor stage		Normal skin (n=6), inflamed skin (n=6), and CD4+ T-cells (n=6)	Skin biopsy (n=21)	RT-PCR
			LOC100128288			↓ tumor stage		Normal skin (n=6), inflamed skin (n=6), and CD4+ T-cells (n=6)	Skin biopsy (n=21)	RT-PCR
			RC3H1			↓ tumor stage		Normal skin (n=6), inflamed skin (n=6), and CD4+ T-cells (n=6)	Skin biopsy (n=21)	RT-PCR
			ZNF204			↓ tumor stage		Normal skin (n=6), inflamed skin (n=6), and CD4+ T-cells (n=6)	Skin biopsy (n=21)	RT-PCR
			TTC37			↓ tumor stage		Normal skin (n=6), inflamed skin (n=6), and CD4+ T-cells (n=6)	Skin biopsy (n=21)	RT-PCR
			RSBN1			↓ tumor stage		Normal skin (n=6), inflamed skin (n=6), and CD4+ T-cells (n=6)	Skin biopsy (n=21)	RT-PCR
			KDM6A			↓ tumor stage		Normal skin (n=6), inflamed skin (n=6), and CD4+ T-cells (n=6)	Skin biopsy (n=21)	RT-PCR
			VPS13A			↓ tumor stage		Normal skin (n=6), inflamed skin (n=6), and CD4+ T-cells (n=6)	Skin biopsy (n=21)	RT-PCR
			SCAPER			↓ tumor stage		Normal skin (n=6), inflamed skin (n=6), and CD4+ T-cells (n=6)	Skin biopsy (n=21)	RT-PCR
			C1orf27			↓ tumor stage		Normal skin (n=6), inflamed skin (n=6), and CD4+ T-cells (n=6)	Skin biopsy (n=21)	RT-PCR
			UBR2			↓ tumor stage		Normal skin (n=6), inflamed skin (n=6), and CD4+ T-cells (n=6)	Skin biopsy (n=21)	RT-PCR
			AASDH			↓ tumor stage		Normal skin (n=6), inflamed skin (n=6), and CD4+ T-cells (n=6)	Skin biopsy (n=21)	RT-PCR
			APOE			↑ tumor stage		Normal skin (n=6), inflamed skin (n=6), and CD4+ T-cells (n=6)	Skin biopsy (n=21)	RT-PCR
			DPAGT1			↑ tumor stage		Normal skin (n=6), inflamed skin (n=6), and CD4+ T-cells (n=6)	Skin biopsy (n=21)	RT-PCR
			CAMK1			↑ tumor stage		Normal skin (n=6), inflamed skin (n=6), and CD4+ T-cells (n=6)	Skin biopsy (n=21)	RT-PCR
			TFDP1			↑ tumor stage		Normal skin (n=6), inflamed skin (n=6), and CD4+ T-cells (n=6)	Skin biopsy (n=21)	RT-PCR
			GALE			↑ tumor stage		Normal skin (n=6), inflamed skin (n=6), and CD4+ T-cells (n=6)	Skin biopsy (n=21)	RT-PCR
			ORMDL2			↑ tumor stage		Normal skin (n=6), inflamed skin (n=6), and CD4+ T-cells (n=6)	Skin biopsy (n=21)	RT-PCR
			BOLA3			↑ tumor stage		Normal skin (n=6), inflamed skin (n=6), and CD4+ T-cells (n=6)	Skin biopsy (n=21)	RT-PCR
			TUBB2B			↑ tumor stage		Normal skin (n=6), inflamed skin (n=6), and CD4+ T-cells (n=6)	Skin biopsy (n=21)	RT-PCR
			UROS			↑ tumor stage		Normal skin (n=6), inflamed skin (n=6), and CD4+ T-cells (n=6)	Skin biopsy (n=21)	RT-PCR
			SURF4			↑ tumor stage		Normal skin (n=6), inflamed skin (n=6), and CD4+ T-cells (n=6)	Skin biopsy (n=21)	RT-PCR
			SUPT4H1			↑ tumor stage		Normal skin (n=6), inflamed skin (n=6), and CD4+ T-cells (n=6)	Skin biopsy (n=21)	RT-PCR
			TXN2			↑ tumor stage		Normal skin (n=6), inflamed skin (n=6), and CD4+ T-cells (n=6)	Skin biopsy (n=21)	RT-PCR
			GADD45GIP1			↑ tumor stage		Normal skin (n=6), inflamed skin (n=6), and CD4+ T-cells (n=6)	Skin biopsy (n=21)	RT-PCR
			ROBLD3			↑ tumor stage		Normal skin (n=6), inflamed skin (n=6), and CD4+ T-cells (n=6)	Skin biopsy (n=21)	RT-PCR
			OSMR			↑ tumor stage		Normal skin (n=6), inflamed skin (n=6), and CD4+ T-cells (n=6)	Skin biopsy (n=21)	RT-PCR
			HS3ST3A1			↑ tumor stage		Normal skin (n=6), inflamed skin (n=6), and CD4+ T-cells (n=6)	Skin biopsy (n=21)	RT-PCR
			SYNGR2			↑ tumor stage		Normal skin (n=6), inflamed skin (n=6), and CD4+ T-cells (n=6)	Skin biopsy (n=21)	RT-PCR
			ZNF428			↑ tumor stage		Normal skin (n=6), inflamed skin (n=6), and CD4+ T-cells (n=6)	Skin biopsy (n=21)	RT-PCR
			FLVCR2			↑ tumor stage		Normal skin (n=6), inflamed skin (n=6), and CD4+ T-cells (n=6)	Skin biopsy (n=21)	RT-PCR
			POLR2E			↑ tumor stage		Normal skin (n=6), inflamed skin (n=6), and CD4+ T-cells (n=6)	Skin biopsy (n=21)	RT-PCR
			IDH3A			↑ tumor stage		Normal skin (n=6), inflamed skin (n=6), and CD4+ T-cells (n=6)	Skin biopsy (n=21)	RT-PCR
			ATOX1			↑ tumor stage		Normal skin (n=6), inflamed skin (n=6), and CD4+ T-cells (n=6)	Skin biopsy (n=21)	RT-PCR
			C9orf30			↑ tumor stage		Normal skin (n=6), inflamed skin (n=6), and CD4+ T-cells (n=6)	Skin biopsy (n=21)	RT-PCR
			ERH			↑ tumor stage		Normal skin (n=6), inflamed skin (n=6), and CD4+ T-cells (n=6)	Skin biopsy (n=21)	RT-PCR
			LSM4			↑ tumor stage		Normal skin (n=6), inflamed skin (n=6), and CD4+ T-cells (n=6)	Skin biopsy (n=21)	RT-PCR
			HLA‐DRB1			↑ tumor stage		Normal skin (n=6), inflamed skin (n=6), and CD4+ T-cells (n=6)	Skin biopsy (n=21)	RT-PCR
			RCC2			↑ tumor stage		Normal skin (n=6), inflamed skin (n=6), and CD4+ T-cells (n=6)	Skin biopsy (n=21)	RT-PCR
			PTRH2			↑ tumor stage		Normal skin (n=6), inflamed skin (n=6), and CD4+ T-cells (n=6)	Skin biopsy (n=21)	RT-PCR
			MRPL11			↑ tumor stage		Normal skin (n=6), inflamed skin (n=6), and CD4+ T-cells (n=6)	Skin biopsy (n=21)	RT-PCR
			UNG			↑ tumor stage		Normal skin (n=6), inflamed skin (n=6), and CD4+ T-cells (n=6)	Skin biopsy (n=21)	RT-PCR
			C4orf26			↑ tumor stage		Normal skin (n=6), inflamed skin (n=6), and CD4+ T-cells (n=6)	Skin biopsy (n=21)	RT-PCR
			ZNF593			↑ tumor stage		Normal skin (n=6), inflamed skin (n=6), and CD4+ T-cells (n=6)	Skin biopsy (n=21)	RT-PCR
			ACY1			↑ tumor stage		Normal skin (n=6), inflamed skin (n=6), and CD4+ T-cells (n=6)	Skin biopsy (n=21)	RT-PCR
			C9orf167			↑ tumor stage		Normal skin (n=6), inflamed skin (n=6), and CD4+ T-cells (n=6)	Skin biopsy (n=21)	RT-PCR
			LY6E			↑ tumor stage		Normal skin (n=6), inflamed skin (n=6), and CD4+ T-cells (n=6)	Skin biopsy (n=21)	RT-PCR
			FTSJ2			↑ tumor stage		Normal skin (n=6), inflamed skin (n=6), and CD4+ T-cells (n=6)	Skin biopsy (n=21)	RT-PCR
			VAMP5			↑ tumor stage		Normal skin (n=6), inflamed skin (n=6), and CD4+ T-cells (n=6)	Skin biopsy (n=21)	RT-PCR
			SNX8			↑ tumor stage		Normal skin (n=6), inflamed skin (n=6), and CD4+ T-cells (n=6)	Skin biopsy (n=21)	RT-PCR
			PRDX5			↑ tumor stage		Normal skin (n=6), inflamed skin (n=6), and CD4+ T-cells (n=6)	Skin biopsy (n=21)	RT-PCR
			TLR2			↑ tumor stage		Normal skin (n=6), inflamed skin (n=6), and CD4+ T-cells (n=6)	Skin biopsy (n=21)	RT-PCR
			CCNF			↑ tumor stage		Normal skin (n=6), inflamed skin (n=6), and CD4+ T-cells (n=6)	Skin biopsy (n=21)	RT-PCR
			LGALS3BP			↑ tumor stage		Normal skin (n=6), inflamed skin (n=6), and CD4+ T-cells (n=6)	Skin biopsy (n=21)	RT-PCR
			IL13RA2			↑ tumor stage		Normal skin (n=6), inflamed skin (n=6), and CD4+ T-cells (n=6)	Skin biopsy (n=21)	RT-PCR
			ASPM			↑ tumor stage		Normal skin (n=6), inflamed skin (n=6), and CD4+ T-cells (n=6)	Skin biopsy (n=21)	RT-PCR
			PRAME			↑ tumor stage		Normal skin (n=6), inflamed skin (n=6), and CD4+ T-cells (n=6)	Skin biopsy (n=21)	RT-PCR
			CD2BP2			↑ tumor stage		Normal skin (n=6), inflamed skin (n=6), and CD4+ T-cells (n=6)	Skin biopsy (n=21)	RT-PCR
			DPP3			↑ tumor stage		Normal skin (n=6), inflamed skin (n=6), and CD4+ T-cells (n=6)	Skin biopsy (n=21)	RT-PCR
			B3GNTL1			↑ tumor stage		Normal skin (n=6), inflamed skin (n=6), and CD4+ T-cells (n=6)	Skin biopsy (n=21)	RT-PCR
			ENO1			↑ tumor stage		Normal skin (n=6), inflamed skin (n=6), and CD4+ T-cells (n=6)	Skin biopsy (n=21)	RT-PCR
			BRIP1			↑ tumor stage		Normal skin (n=6), inflamed skin (n=6), and CD4+ T-cells (n=6)	Skin biopsy (n=21)	RT-PCR
			CNDP2			↑ tumor stage		Normal skin (n=6), inflamed skin (n=6), and CD4+ T-cells (n=6)	Skin biopsy (n=21)	RT-PCR
			NUDT14			↑ tumor stage		Normal skin (n=6), inflamed skin (n=6), and CD4+ T-cells (n=6)	Skin biopsy (n=21)	RT-PCR
			ZWILCH			↑ tumor stage		Normal skin (n=6), inflamed skin (n=6), and CD4+ T-cells (n=6)	Skin biopsy (n=21)	RT-PCR
			TIMP1			↑ tumor stage		Normal skin (n=6), inflamed skin (n=6), and CD4+ T-cells (n=6)	Skin biopsy (n=21)	RT-PCR
			C19orf48			↑ tumor stage		Normal skin (n=6), inflamed skin (n=6), and CD4+ T-cells (n=6)	Skin biopsy (n=21)	RT-PCR
			PSMB2			↑ tumor stage		Normal skin (n=6), inflamed skin (n=6), and CD4+ T-cells (n=6)	Skin biopsy (n=21)	RT-PCR
			PLEKHO2			↑ tumor stage		Normal skin (n=6), inflamed skin (n=6), and CD4+ T-cells (n=6)	Skin biopsy (n=21)	RT-PCR
			MRPS17			↑ tumor stage		Normal skin (n=6), inflamed skin (n=6), and CD4+ T-cells (n=6)	Skin biopsy (n=21)	RT-PCR
			NDUFS7			↑ tumor stage		Normal skin (n=6), inflamed skin (n=6), and CD4+ T-cells (n=6)	Skin biopsy (n=21)	RT-PCR
			FAM9C			↑ tumor stage		Normal skin (n=6), inflamed skin (n=6), and CD4+ T-cells (n=6)	Skin biopsy (n=21)	RT-PCR
			MCTS1			↑ tumor stage		Normal skin (n=6), inflamed skin (n=6), and CD4+ T-cells (n=6)	Skin biopsy (n=21)	RT-PCR
			FIBP			↑ tumor stage		Normal skin (n=6), inflamed skin (n=6), and CD4+ T-cells (n=6)	Skin biopsy (n=21)	RT-PCR
			CINP			↑ tumor stage		Normal skin (n=6), inflamed skin (n=6), and CD4+ T-cells (n=6)	Skin biopsy (n=21)	RT-PCR
			C13orf18			↑ tumor stage		Normal skin (n=6), inflamed skin (n=6), and CD4+ T-cells (n=6)	Skin biopsy (n=21)	RT-PCR
			UTS2D			↑ tumor stage		Normal skin (n=6), inflamed skin (n=6), and CD4+ T-cells (n=6)	Skin biopsy (n=21)	RT-PCR
			NINJ2			↑ tumor stage		Normal skin (n=6), inflamed skin (n=6), and CD4+ T-cells (n=6)	Skin biopsy (n=21)	RT-PCR
			SFRS9			↑ tumor stage		Normal skin (n=6), inflamed skin (n=6), and CD4+ T-cells (n=6)	Skin biopsy (n=21)	RT-PCR
			GINS3			↑ tumor stage		Normal skin (n=6), inflamed skin (n=6), and CD4+ T-cells (n=6)	Skin biopsy (n=21)	RT-PCR
			LAGE3			↑ tumor stage		Normal skin (n=6), inflamed skin (n=6), and CD4+ T-cells (n=6)	Skin biopsy (n=21)	RT-PCR
			SAC3D1			↑ tumor stage		Normal skin (n=6), inflamed skin (n=6), and CD4+ T-cells (n=6)	Skin biopsy (n=21)	RT-PCR
			MRPS12			↑ tumor stage		Normal skin (n=6), inflamed skin (n=6), and CD4+ T-cells (n=6)	Skin biopsy (n=21)	RT-PCR
			CARHSP1			↑ tumor stage		Normal skin (n=6), inflamed skin (n=6), and CD4+ T-cells (n=6)	Skin biopsy (n=21)	RT-PCR
			ILF2			↑ tumor stage		Normal skin (n=6), inflamed skin (n=6), and CD4+ T-cells (n=6)	Skin biopsy (n=21)	RT-PCR
			FARS2			↑ tumor stage		Normal skin (n=6), inflamed skin (n=6), and CD4+ T-cells (n=6)	Skin biopsy (n=21)	RT-PCR
			AIFM1			↑ tumor stage		Normal skin (n=6), inflamed skin (n=6), and CD4+ T-cells (n=6)	Skin biopsy (n=21)	RT-PCR
			LMAN2			↑ tumor stage		Normal skin (n=6), inflamed skin (n=6), and CD4+ T-cells (n=6)	Skin biopsy (n=21)	RT-PCR
			CCDC124			↑ tumor stage		Normal skin (n=6), inflamed skin (n=6), and CD4+ T-cells (n=6)	Skin biopsy (n=21)	RT-PCR
			OOEP			↑ tumor stage		Normal skin (n=6), inflamed skin (n=6), and CD4+ T-cells (n=6)	Skin biopsy (n=21)	RT-PCR
			SLC25A11			↑ tumor stage		Normal skin (n=6), inflamed skin (n=6), and CD4+ T-cells (n=6)	Skin biopsy (n=21)	RT-PCR
			DNASE2			↑ tumor stage		Normal skin (n=6), inflamed skin (n=6), and CD4+ T-cells (n=6)	Skin biopsy (n=21)	RT-PCR
			WDR12			↑ tumor stage		Normal skin (n=6), inflamed skin (n=6), and CD4+ T-cells (n=6)	Skin biopsy (n=21)	RT-PCR
			ABCG2			↑ tumor stage		Normal skin (n=6), inflamed skin (n=6), and CD4+ T-cells (n=6)	Skin biopsy (n=21)	RT-PCR
			EIF2AK1			↑ tumor stage		Normal skin (n=6), inflamed skin (n=6), and CD4+ T-cells (n=6)	Skin biopsy (n=21)	RT-PCR
			NTHL1			↑ tumor stage		Normal skin (n=6), inflamed skin (n=6), and CD4+ T-cells (n=6)	Skin biopsy (n=21)	RT-PCR
			MRPL4			↑ tumor stage		Normal skin (n=6), inflamed skin (n=6), and CD4+ T-cells (n=6)	Skin biopsy (n=21)	RT-PCR
			MRPS2			↑ tumor stage		Normal skin (n=6), inflamed skin (n=6), and CD4+ T-cells (n=6)	Skin biopsy (n=21)	RT-PCR
			C19orf61			↑ tumor stage		Normal skin (n=6), inflamed skin (n=6), and CD4+ T-cells (n=6)	Skin biopsy (n=21)	RT-PCR
			CHAF1A			↑ tumor stage		Normal skin (n=6), inflamed skin (n=6), and CD4+ T-cells (n=6)	Skin biopsy (n=21)	RT-PCR
			MAPK12			↑ tumor stage		Normal skin (n=6), inflamed skin (n=6), and CD4+ T-cells (n=6)	Skin biopsy (n=21)	RT-PCR
			TRIB3			↑ tumor stage		Normal skin (n=6), inflamed skin (n=6), and CD4+ T-cells (n=6)	Skin biopsy (n=21)	RT-PCR
			ASNA1			↑ tumor stage		Normal skin (n=6), inflamed skin (n=6), and CD4+ T-cells (n=6)	Skin biopsy (n=21)	RT-PCR
			SLC38A5			↑ tumor stage		Normal skin (n=6), inflamed skin (n=6), and CD4+ T-cells (n=6)	Skin biopsy (n=21)	RT-PCR
			ATP6V0B			↑ tumor stage		Normal skin (n=6), inflamed skin (n=6), and CD4+ T-cells (n=6)	Skin biopsy (n=21)	RT-PCR
			SOD2			↑ tumor stage		Normal skin (n=6), inflamed skin (n=6), and CD4+ T-cells (n=6)	Skin biopsy (n=21)	RT-PCR
			IFI27			↑ tumor stage		Normal skin (n=6), inflamed skin (n=6), and CD4+ T-cells (n=6)	Skin biopsy (n=21)	RT-PCR
			BRCA2			↑ tumor stage		Normal skin (n=6), inflamed skin (n=6), and CD4+ T-cells (n=6)	Skin biopsy (n=21)	RT-PCR
			PTP4A3			↑ tumor stage		Normal skin (n=6), inflamed skin (n=6), and CD4+ T-cells (n=6)	Skin biopsy (n=21)	RT-PCR
			MTHFD1			↑ tumor stage		Normal skin (n=6), inflamed skin (n=6), and CD4+ T-cells (n=6)	Skin biopsy (n=21)	RT-PCR
			UBE2A			↑ tumor stage		Normal skin (n=6), inflamed skin (n=6), and CD4+ T-cells (n=6)	Skin biopsy (n=21)	RT-PCR
			NOP16			↑ tumor stage		Normal skin (n=6), inflamed skin (n=6), and CD4+ T-cells (n=6)	Skin biopsy (n=21)	RT-PCR
			SLC27A5			↑ tumor stage		Normal skin (n=6), inflamed skin (n=6), and CD4+ T-cells (n=6)	Skin biopsy (n=21)	RT-PCR
			CDCA4			↑ tumor stage		Normal skin (n=6), inflamed skin (n=6), and CD4+ T-cells (n=6)	Skin biopsy (n=21)	RT-PCR
			MT1F			↑ tumor stage		Normal skin (n=6), inflamed skin (n=6), and CD4+ T-cells (n=6)	Skin biopsy (n=21)	RT-PCR
			SHMT2			↑ tumor stage		Normal skin (n=6), inflamed skin (n=6), and CD4+ T-cells (n=6)	Skin biopsy (n=21)	RT-PCR
			CLEC4A			↑ tumor stage		Normal skin (n=6), inflamed skin (n=6), and CD4+ T-cells (n=6)	Skin biopsy (n=21)	RT-PCR
			NUP37			↑ tumor stage		Normal skin (n=6), inflamed skin (n=6), and CD4+ T-cells (n=6)	Skin biopsy (n=21)	RT-PCR
			PDSS1			↑ tumor stage		Normal skin (n=6), inflamed skin (n=6), and CD4+ T-cells (n=6)	Skin biopsy (n=21)	RT-PCR
			FBXL6			↑ tumor stage		Normal skin (n=6), inflamed skin (n=6), and CD4+ T-cells (n=6)	Skin biopsy (n=21)	RT-PCR
			PSMC4			↑ tumor stage		Normal skin (n=6), inflamed skin (n=6), and CD4+ T-cells (n=6)	Skin biopsy (n=21)	RT-PCR
			UBE2M			↑ tumor stage		Normal skin (n=6), inflamed skin (n=6), and CD4+ T-cells (n=6)	Skin biopsy (n=21)	RT-PCR
			IFI27L1			↑ tumor stage		Normal skin (n=6), inflamed skin (n=6), and CD4+ T-cells (n=6)	Skin biopsy (n=21)	RT-PCR
			MAN2B1			↑ tumor stage		Normal skin (n=6), inflamed skin (n=6), and CD4+ T-cells (n=6)	Skin biopsy (n=21)	RT-PCR
			MPP1			↑ tumor stage		Normal skin (n=6), inflamed skin (n=6), and CD4+ T-cells (n=6)	Skin biopsy (n=21)	RT-PCR
			TSPAN17			↑ tumor stage		Normal skin (n=6), inflamed skin (n=6), and CD4+ T-cells (n=6)	Skin biopsy (n=21)	RT-PCR
			MRPL12			↑ tumor stage		Normal skin (n=6), inflamed skin (n=6), and CD4+ T-cells (n=6)	Skin biopsy (n=21)	RT-PCR
			ATP6V1F			↑ tumor stage		Normal skin (n=6), inflamed skin (n=6), and CD4+ T-cells (n=6)	Skin biopsy (n=21)	RT-PCR
			PIK3R6			↑ tumor stage		Normal skin (n=6), inflamed skin (n=6), and CD4+ T-cells (n=6)	Skin biopsy (n=21)	RT-PCR
			CARD9			↑ tumor stage		Normal skin (n=6), inflamed skin (n=6), and CD4+ T-cells (n=6)	Skin biopsy (n=21)	RT-PCR
			PTAFR			↑ tumor stage		Normal skin (n=6), inflamed skin (n=6), and CD4+ T-cells (n=6)	Skin biopsy (n=21)	RT-PCR
			M6PR			↑ tumor stage		Normal skin (n=6), inflamed skin (n=6), and CD4+ T-cells (n=6)	Skin biopsy (n=21)	RT-PCR
			SLC25A1			↑ tumor stage		Normal skin (n=6), inflamed skin (n=6), and CD4+ T-cells (n=6)	Skin biopsy (n=21)	RT-PCR
			DIAPH3			↑ tumor stage		Normal skin (n=6), inflamed skin (n=6), and CD4+ T-cells (n=6)	Skin biopsy (n=21)	RT-PCR
			TBCB			↑ tumor stage		Normal skin (n=6), inflamed skin (n=6), and CD4+ T-cells (n=6)	Skin biopsy (n=21)	RT-PCR
			GPI			↑ tumor stage		Normal skin (n=6), inflamed skin (n=6), and CD4+ T-cells (n=6)	Skin biopsy (n=21)	RT-PCR
			CST4			↑ tumor stage		Normal skin (n=6), inflamed skin (n=6), and CD4+ T-cells (n=6)	Skin biopsy (n=21)	RT-PCR
			POLE4			↑ tumor stage		Normal skin (n=6), inflamed skin (n=6), and CD4+ T-cells (n=6)	Skin biopsy (n=21)	RT-PCR
			MRPL13			↑ tumor stage		Normal skin (n=6), inflamed skin (n=6), and CD4+ T-cells (n=6)	Skin biopsy (n=21)	RT-PCR
			TNFSF11			↑ tumor stage		Normal skin (n=6), inflamed skin (n=6), and CD4+ T-cells (n=6)	Skin biopsy (n=21)	RT-PCR
			CMKLR1			↑ tumor stage		Normal skin (n=6), inflamed skin (n=6), and CD4+ T-cells (n=6)	Skin biopsy (n=21)	RT-PCR
			ALDH1A3			↑ tumor stage		Normal skin (n=6), inflamed skin (n=6), and CD4+ T-cells (n=6)	Skin biopsy (n=21)	RT-PCR
			LAP3			↑ tumor stage		Normal skin (n=6), inflamed skin (n=6), and CD4+ T-cells (n=6)	Skin biopsy (n=21)	RT-PCR
			RFC3			↑ tumor stage		Normal skin (n=6), inflamed skin (n=6), and CD4+ T-cells (n=6)	Skin biopsy (n=21)	RT-PCR
			C12orf48			↑ tumor stage		Normal skin (n=6), inflamed skin (n=6), and CD4+ T-cells (n=6)	Skin biopsy (n=21)	RT-PCR
			DCUN1D5			↑ tumor stage		Normal skin (n=6), inflamed skin (n=6), and CD4+ T-cells (n=6)	Skin biopsy (n=21)	RT-PCR
			LIPA			↑ tumor stage		Normal skin (n=6), inflamed skin (n=6), and CD4+ T-cells (n=6)	Skin biopsy (n=21)	RT-PCR
			CTSD			↑ tumor stage		Normal skin (n=6), inflamed skin (n=6), and CD4+ T-cells (n=6)	Skin biopsy (n=21)	RT-PCR
			LRRC61			↑ tumor stage		Normal skin (n=6), inflamed skin (n=6), and CD4+ T-cells (n=6)	Skin biopsy (n=21)	RT-PCR
			IGLV6‐57			↑ tumor stage		Normal skin (n=6), inflamed skin (n=6), and CD4+ T-cells (n=6)	Skin biopsy (n=21)	RT-PCR
			SEMA4A			↑ tumor stage		Normal skin (n=6), inflamed skin (n=6), and CD4+ T-cells (n=6)	Skin biopsy (n=21)	RT-PCR
			STK16			↑ tumor stage		Normal skin (n=6), inflamed skin (n=6), and CD4+ T-cells (n=6)	Skin biopsy (n=21)	RT-PCR
			HDAC9			↑ tumor stage		Normal skin (n=6), inflamed skin (n=6), and CD4+ T-cells (n=6)	Skin biopsy (n=21)	RT-PCR
			PMS2L1			↑ tumor stage		Normal skin (n=6), inflamed skin (n=6), and CD4+ T-cells (n=6)	Skin biopsy (n=21)	RT-PCR
			OSTC			↑ tumor stage		Normal skin (n=6), inflamed skin (n=6), and CD4+ T-cells (n=6)	Skin biopsy (n=21)	RT-PCR
			MPND			↑ tumor stage		Normal skin (n=6), inflamed skin (n=6), and CD4+ T-cells (n=6)	Skin biopsy (n=21)	RT-PCR
			MRPL36			↑ tumor stage		Normal skin (n=6), inflamed skin (n=6), and CD4+ T-cells (n=6)	Skin biopsy (n=21)	RT-PCR
			WDR34			↑ tumor stage		Normal skin (n=6), inflamed skin (n=6), and CD4+ T-cells (n=6)	Skin biopsy (n=21)	RT-PCR
			UAP1L1			↑ tumor stage		Normal skin (n=6), inflamed skin (n=6), and CD4+ T-cells (n=6)	Skin biopsy (n=21)	RT-PCR
			C7orf55			↑ tumor stage		Normal skin (n=6), inflamed skin (n=6), and CD4+ T-cells (n=6)	Skin biopsy (n=21)	RT-PCR
			WNT10A			↑ tumor stage		Normal skin (n=6), inflamed skin (n=6), and CD4+ T-cells (n=6)	Skin biopsy (n=21)	RT-PCR
			RFC2			↑ tumor stage		Normal skin (n=6), inflamed skin (n=6), and CD4+ T-cells (n=6)	Skin biopsy (n=21)	RT-PCR
			SNRPB			↑ tumor stage		Normal skin (n=6), inflamed skin (n=6), and CD4+ T-cells (n=6)	Skin biopsy (n=21)	RT-PCR
			PPIF			↑ tumor stage		Normal skin (n=6), inflamed skin (n=6), and CD4+ T-cells (n=6)	Skin biopsy (n=21)	RT-PCR
			C13orf3			↑ tumor stage		Normal skin (n=6), inflamed skin (n=6), and CD4+ T-cells (n=6)	Skin biopsy (n=21)	RT-PCR
			INTS7			↑ tumor stage		Normal skin (n=6), inflamed skin (n=6), and CD4+ T-cells (n=6)	Skin biopsy (n=21)	RT-PCR
			IL10			↑ tumor stage		Normal skin (n=6), inflamed skin (n=6), and CD4+ T-cells (n=6)	Skin biopsy (n=21)	RT-PCR
			FSD1			↑ tumor stage		Normal skin (n=6), inflamed skin (n=6), and CD4+ T-cells (n=6)	Skin biopsy (n=21)	RT-PCR
			SLC2A5			↑ tumor stage		Normal skin (n=6), inflamed skin (n=6), and CD4+ T-cells (n=6)	Skin biopsy (n=21)	RT-PCR
			ATIC			↑ tumor stage		Normal skin (n=6), inflamed skin (n=6), and CD4+ T-cells (n=6)	Skin biopsy (n=21)	RT-PCR
			SNRPD1			↑ tumor stage		Normal skin (n=6), inflamed skin (n=6), and CD4+ T-cells (n=6)	Skin biopsy (n=21)	RT-PCR
			WDR51A			↑ tumor stage		Normal skin (n=6), inflamed skin (n=6), and CD4+ T-cells (n=6)	Skin biopsy (n=21)	RT-PCR
			OPN3			↑ tumor stage		Normal skin (n=6), inflamed skin (n=6), and CD4+ T-cells (n=6)	Skin biopsy (n=21)	RT-PCR
			C6orf108			↑ tumor stage		Normal skin (n=6), inflamed skin (n=6), and CD4+ T-cells (n=6)	Skin biopsy (n=21)	RT-PCR
			ISOC2			↑ tumor stage		Normal skin (n=6), inflamed skin (n=6), and CD4+ T-cells (n=6)	Skin biopsy (n=21)	RT-PCR
			EIF4EBP1			↑ tumor stage		Normal skin (n=6), inflamed skin (n=6), and CD4+ T-cells (n=6)	Skin biopsy (n=21)	RT-PCR
			SPHK1			↑ tumor stage		Normal skin (n=6), inflamed skin (n=6), and CD4+ T-cells (n=6)	Skin biopsy (n=21)	RT-PCR
			COPE			↑ tumor stage		Normal skin (n=6), inflamed skin (n=6), and CD4+ T-cells (n=6)	Skin biopsy (n=21)	RT-PCR
			GINS4			↑ tumor stage		Normal skin (n=6), inflamed skin (n=6), and CD4+ T-cells (n=6)	Skin biopsy (n=21)	RT-PCR
			PCBP3			↑ tumor stage		Normal skin (n=6), inflamed skin (n=6), and CD4+ T-cells (n=6)	Skin biopsy (n=21)	RT-PCR
			CNTNAP1			↑ tumor stage		Normal skin (n=6), inflamed skin (n=6), and CD4+ T-cells (n=6)	Skin biopsy (n=21)	RT-PCR
			PLK4			↑ tumor stage		Normal skin (n=6), inflamed skin (n=6), and CD4+ T-cells (n=6)	Skin biopsy (n=21)	RT-PCR
			C11orf17			↑ tumor stage		Normal skin (n=6), inflamed skin (n=6), and CD4+ T-cells (n=6)	Skin biopsy (n=21)	RT-PCR
			ETHE1			↑ tumor stage		Normal skin (n=6), inflamed skin (n=6), and CD4+ T-cells (n=6)	Skin biopsy (n=21)	RT-PCR
			TIMM17B			↑ tumor stage		Normal skin (n=6), inflamed skin (n=6), and CD4+ T-cells (n=6)	Skin biopsy (n=21)	RT-PCR
			TMEM199			↑ tumor stage		Normal skin (n=6), inflamed skin (n=6), and CD4+ T-cells (n=6)	Skin biopsy (n=21)	RT-PCR
			TAP1			↑ tumor stage		Normal skin (n=6), inflamed skin (n=6), and CD4+ T-cells (n=6)	Skin biopsy (n=21)	RT-PCR
			STT3A			↑ tumor stage		Normal skin (n=6), inflamed skin (n=6), and CD4+ T-cells (n=6)	Skin biopsy (n=21)	RT-PCR
			NCRNA00116			↑ tumor stage		Normal skin (n=6), inflamed skin (n=6), and CD4+ T-cells (n=6)	Skin biopsy (n=21)	RT-PCR
			PTGES2			↑ tumor stage		Normal skin (n=6), inflamed skin (n=6), and CD4+ T-cells (n=6)	Skin biopsy (n=21)	RT-PCR
			MTHFD1L			↑ tumor stage		Normal skin (n=6), inflamed skin (n=6), and CD4+ T-cells (n=6)	Skin biopsy (n=21)	RT-PCR
			IL15RA			↑ tumor stage		Normal skin (n=6), inflamed skin (n=6), and CD4+ T-cells (n=6)	Skin biopsy (n=21)	RT-PCR
			MPV17			↑ tumor stage		Normal skin (n=6), inflamed skin (n=6), and CD4+ T-cells (n=6)	Skin biopsy (n=21)	RT-PCR
			ACP2			↑ tumor stage		Normal skin (n=6), inflamed skin (n=6), and CD4+ T-cells (n=6)	Skin biopsy (n=21)	RT-PCR
			TCTEX1D2			↑ tumor stage		Normal skin (n=6), inflamed skin (n=6), and CD4+ T-cells (n=6)	Skin biopsy (n=21)	RT-PCR
			RFC5			↑ tumor stage		Normal skin (n=6), inflamed skin (n=6), and CD4+ T-cells (n=6)	Skin biopsy (n=21)	RT-PCR
			TIAM2			↑ tumor stage		Normal skin (n=6), inflamed skin (n=6), and CD4+ T-cells (n=6)	Skin biopsy (n=21)	RT-PCR
			MRTO4			↑ tumor stage		Normal skin (n=6), inflamed skin (n=6), and CD4+ T-cells (n=6)	Skin biopsy (n=21)	RT-PCR
			DARS			↑ tumor stage		Normal skin (n=6), inflamed skin (n=6), and CD4+ T-cells (n=6)	Skin biopsy (n=21)	RT-PCR
			ZIC2			↑ tumor stage		Normal skin (n=6), inflamed skin (n=6), and CD4+ T-cells (n=6)	Skin biopsy (n=21)	RT-PCR
			PFKP			↑ tumor stage		Normal skin (n=6), inflamed skin (n=6), and CD4+ T-cells (n=6)	Skin biopsy (n=21)	RT-PCR
			IGF2BP3			↑ tumor stage		Normal skin (n=6), inflamed skin (n=6), and CD4+ T-cells (n=6)	Skin biopsy (n=21)	RT-PCR
			NUDT1			↑ tumor stage		Normal skin (n=6), inflamed skin (n=6), and CD4+ T-cells (n=6)	Skin biopsy (n=21)	RT-PCR
			C1orf54			↑ tumor stage		Normal skin (n=6), inflamed skin (n=6), and CD4+ T-cells (n=6)	Skin biopsy (n=21)	RT-PCR
			ATP5J2			↑ tumor stage		Normal skin (n=6), inflamed skin (n=6), and CD4+ T-cells (n=6)	Skin biopsy (n=21)	RT-PCR
			TAGLN2			↑ tumor stage		Normal skin (n=6), inflamed skin (n=6), and CD4+ T-cells (n=6)	Skin biopsy (n=21)	RT-PCR
			PRR3			↑ tumor stage		Normal skin (n=6), inflamed skin (n=6), and CD4+ T-cells (n=6)	Skin biopsy (n=21)	RT-PCR
			DPP7			↑ tumor stage		Normal skin (n=6), inflamed skin (n=6), and CD4+ T-cells (n=6)	Skin biopsy (n=21)	RT-PCR
			CTSB			↑ tumor stage		Normal skin (n=6), inflamed skin (n=6), and CD4+ T-cells (n=6)	Skin biopsy (n=21)	RT-PCR
			HCK			↑ tumor stage		Normal skin (n=6), inflamed skin (n=6), and CD4+ T-cells (n=6)	Skin biopsy (n=21)	RT-PCR
			MMP25			↑ tumor stage		Normal skin (n=6), inflamed skin (n=6), and CD4+ T-cells (n=6)	Skin biopsy (n=21)	RT-PCR
			TTC9C			↑ tumor stage		Normal skin (n=6), inflamed skin (n=6), and CD4+ T-cells (n=6)	Skin biopsy (n=21)	RT-PCR
			C3orf75			↑ tumor stage		Normal skin (n=6), inflamed skin (n=6), and CD4+ T-cells (n=6)	Skin biopsy (n=21)	RT-PCR
			CD40			↑ tumor stage		Normal skin (n=6), inflamed skin (n=6), and CD4+ T-cells (n=6)	Skin biopsy (n=21)	RT-PCR
			IAH1			↑ tumor stage		Normal skin (n=6), inflamed skin (n=6), and CD4+ T-cells (n=6)	Skin biopsy (n=21)	RT-PCR
			PPCDC			↑ tumor stage		Normal skin (n=6), inflamed skin (n=6), and CD4+ T-cells (n=6)	Skin biopsy (n=21)	RT-PCR
			OSTF1			↑ tumor stage		Normal skin (n=6), inflamed skin (n=6), and CD4+ T-cells (n=6)	Skin biopsy (n=21)	RT-PCR
			2021-03-02			↑ tumor stage		Normal skin (n=6), inflamed skin (n=6), and CD4+ T-cells (n=6)	Skin biopsy (n=21)	RT-PCR
			C14orf80			↑ tumor stage		Normal skin (n=6), inflamed skin (n=6), and CD4+ T-cells (n=6)	Skin biopsy (n=21)	RT-PCR
			PPIL1			↑ tumor stage		Normal skin (n=6), inflamed skin (n=6), and CD4+ T-cells (n=6)	Skin biopsy (n=21)	RT-PCR
			COL9A2			↑ tumor stage		Normal skin (n=6), inflamed skin (n=6), and CD4+ T-cells (n=6)	Skin biopsy (n=21)	RT-PCR
			SLC15A3			↑ tumor stage		Normal skin (n=6), inflamed skin (n=6), and CD4+ T-cells (n=6)	Skin biopsy (n=21)	RT-PCR
			TPI1			↑ tumor stage		Normal skin (n=6), inflamed skin (n=6), and CD4+ T-cells (n=6)	Skin biopsy (n=21)	RT-PCR
			FANCG			↑ tumor stage		Normal skin (n=6), inflamed skin (n=6), and CD4+ T-cells (n=6)	Skin biopsy (n=21)	RT-PCR
			SUMF2			↑ tumor stage		Normal skin (n=6), inflamed skin (n=6), and CD4+ T-cells (n=6)	Skin biopsy (n=21)	RT-PCR
			XRCC4			↑ tumor stage		Normal skin (n=6), inflamed skin (n=6), and CD4+ T-cells (n=6)	Skin biopsy (n=21)	RT-PCR
			LOC100130332			↑ tumor stage		Normal skin (n=6), inflamed skin (n=6), and CD4+ T-cells (n=6)	Skin biopsy (n=21)	RT-PCR
			APEH			↑ tumor stage		Normal skin (n=6), inflamed skin (n=6), and CD4+ T-cells (n=6)	Skin biopsy (n=21)	RT-PCR
						↑ tumor stage		Normal skin (n=6), inflamed skin (n=6), and CD4+ T-cells (n=6)	Skin biopsy (n=21)	RT-PCR
			GHDC			↑ tumor stage		Normal skin (n=6), inflamed skin (n=6), and CD4+ T-cells (n=6)	Skin biopsy (n=21)	RT-PCR
			CAPG			↑ tumor stage		Normal skin (n=6), inflamed skin (n=6), and CD4+ T-cells (n=6)	Skin biopsy (n=21)	RT-PCR
			LMNB2			↑ tumor stage		Normal skin (n=6), inflamed skin (n=6), and CD4+ T-cells (n=6)	Skin biopsy (n=21)	RT-PCR
			SAE1			↑ tumor stage		Normal skin (n=6), inflamed skin (n=6), and CD4+ T-cells (n=6)	Skin biopsy (n=21)	RT-PCR
			FZD2			↑ tumor stage		Normal skin (n=6), inflamed skin (n=6), and CD4+ T-cells (n=6)	Skin biopsy (n=21)	RT-PCR
			SLC39A7			↑ tumor stage		Normal skin (n=6), inflamed skin (n=6), and CD4+ T-cells (n=6)	Skin biopsy (n=21)	RT-PCR
			LGMN			↑ tumor stage		Normal skin (n=6), inflamed skin (n=6), and CD4+ T-cells (n=6)	Skin biopsy (n=21)	RT-PCR
			THOC6			↑ tumor stage		Normal skin (n=6), inflamed skin (n=6), and CD4+ T-cells (n=6)	Skin biopsy (n=21)	RT-PCR
			RANGAP1			↑ tumor stage		Normal skin (n=6), inflamed skin (n=6), and CD4+ T-cells (n=6)	Skin biopsy (n=21)	RT-PCR
			TP53			↑ tumor stage		Normal skin (n=6), inflamed skin (n=6), and CD4+ T-cells (n=6)	Skin biopsy (n=21)	RT-PCR
			TIMM50			↑ tumor stage		Normal skin (n=6), inflamed skin (n=6), and CD4+ T-cells (n=6)	Skin biopsy (n=21)	RT-PCR
			CSTF2			↑ tumor stage		Normal skin (n=6), inflamed skin (n=6), and CD4+ T-cells (n=6)	Skin biopsy (n=21)	RT-PCR
			RAB42			↑ tumor stage		Normal skin (n=6), inflamed skin (n=6), and CD4+ T-cells (n=6)	Skin biopsy (n=21)	RT-PCR
			CAPNS1			↑ tumor stage		Normal skin (n=6), inflamed skin (n=6), and CD4+ T-cells (n=6)	Skin biopsy (n=21)	RT-PCR
			ATAD3A			↑ tumor stage		Normal skin (n=6), inflamed skin (n=6), and CD4+ T-cells (n=6)	Skin biopsy (n=21)	RT-PCR
			LASS2			↑ tumor stage		Normal skin (n=6), inflamed skin (n=6), and CD4+ T-cells (n=6)	Skin biopsy (n=21)	RT-PCR
			APH1A			↑ tumor stage		Normal skin (n=6), inflamed skin (n=6), and CD4+ T-cells (n=6)	Skin biopsy (n=21)	RT-PCR
			TREM2			↑ tumor stage		Normal skin (n=6), inflamed skin (n=6), and CD4+ T-cells (n=6)	Skin biopsy (n=21)	RT-PCR
			CHN1			↑ tumor stage		Normal skin (n=6), inflamed skin (n=6), and CD4+ T-cells (n=6)	Skin biopsy (n=21)	RT-PCR
			ZNRF1			↑ tumor stage		Normal skin (n=6), inflamed skin (n=6), and CD4+ T-cells (n=6)	Skin biopsy (n=21)	RT-PCR
			LGALS9			↑ tumor stage		Normal skin (n=6), inflamed skin (n=6), and CD4+ T-cells (n=6)	Skin biopsy (n=21)	RT-PCR
			DRAM			↑ tumor stage		Normal skin (n=6), inflamed skin (n=6), and CD4+ T-cells (n=6)	Skin biopsy (n=21)	RT-PCR
			PLA1A			↑ tumor stage		Normal skin (n=6), inflamed skin (n=6), and CD4+ T-cells (n=6)	Skin biopsy (n=21)	RT-PCR
			KCNN4			↑ tumor stage		Normal skin (n=6), inflamed skin (n=6), and CD4+ T-cells (n=6)	Skin biopsy (n=21)	RT-PCR
			RAB5C			↑ tumor stage		Normal skin (n=6), inflamed skin (n=6), and CD4+ T-cells (n=6)	Skin biopsy (n=21)	RT-PCR
			DCPS			↑ tumor stage		Normal skin (n=6), inflamed skin (n=6), and CD4+ T-cells (n=6)	Skin biopsy (n=21)	RT-PCR
			IFI35			↑ tumor stage		Normal skin (n=6), inflamed skin (n=6), and CD4+ T-cells (n=6)	Skin biopsy (n=21)	RT-PCR
			C6orf173			↑ tumor stage		Normal skin (n=6), inflamed skin (n=6), and CD4+ T-cells (n=6)	Skin biopsy (n=21)	RT-PCR
			BRCA1			↑ tumor stage		Normal skin (n=6), inflamed skin (n=6), and CD4+ T-cells (n=6)	Skin biopsy (n=21)	RT-PCR
			IKIP			↑ tumor stage		Normal skin (n=6), inflamed skin (n=6), and CD4+ T-cells (n=6)	Skin biopsy (n=21)	RT-PCR
			C19orf20			↑ tumor stage		Normal skin (n=6), inflamed skin (n=6), and CD4+ T-cells (n=6)	Skin biopsy (n=21)	RT-PCR
			GGTLC1			↑ tumor stage		Normal skin (n=6), inflamed skin (n=6), and CD4+ T-cells (n=6)	Skin biopsy (n=21)	RT-PCR
			ATF5			↑ tumor stage		Normal skin (n=6), inflamed skin (n=6), and CD4+ T-cells (n=6)	Skin biopsy (n=21)	RT-PCR
			PSRC1			↑ tumor stage		Normal skin (n=6), inflamed skin (n=6), and CD4+ T-cells (n=6)	Skin biopsy (n=21)	RT-PCR
			MRPS23			↑ tumor stage		Normal skin (n=6), inflamed skin (n=6), and CD4+ T-cells (n=6)	Skin biopsy (n=21)	RT-PCR
			CALR			↑ tumor stage		Normal skin (n=6), inflamed skin (n=6), and CD4+ T-cells (n=6)	Skin biopsy (n=21)	RT-PCR
			PDCD1LG2			↑ tumor stage		Normal skin (n=6), inflamed skin (n=6), and CD4+ T-cells (n=6)	Skin biopsy (n=21)	RT-PCR
			ANXA6			↑ tumor stage		Normal skin (n=6), inflamed skin (n=6), and CD4+ T-cells (n=6)	Skin biopsy (n=21)	RT-PCR
			RUVBL1			↑ tumor stage		Normal skin (n=6), inflamed skin (n=6), and CD4+ T-cells (n=6)	Skin biopsy (n=21)	RT-PCR
			C1orf212			↑ tumor stage		Normal skin (n=6), inflamed skin (n=6), and CD4+ T-cells (n=6)	Skin biopsy (n=21)	RT-PCR
			C1orf93			↑ tumor stage		Normal skin (n=6), inflamed skin (n=6), and CD4+ T-cells (n=6)	Skin biopsy (n=21)	RT-PCR
			SPI1			↑ tumor stage		Normal skin (n=6), inflamed skin (n=6), and CD4+ T-cells (n=6)	Skin biopsy (n=21)	RT-PCR
			DCTPP1			↑ tumor stage		Normal skin (n=6), inflamed skin (n=6), and CD4+ T-cells (n=6)	Skin biopsy (n=21)	RT-PCR
			MAT2A			↑ tumor stage		Normal skin (n=6), inflamed skin (n=6), and CD4+ T-cells (n=6)	Skin biopsy (n=21)	RT-PCR
			JOSD2			↑ tumor stage		Normal skin (n=6), inflamed skin (n=6), and CD4+ T-cells (n=6)	Skin biopsy (n=21)	RT-PCR
			ETV1			↑ tumor stage		Normal skin (n=6), inflamed skin (n=6), and CD4+ T-cells (n=6)	Skin biopsy (n=21)	RT-PCR
			RNF32			↑ tumor stage		Normal skin (n=6), inflamed skin (n=6), and CD4+ T-cells (n=6)	Skin biopsy (n=21)	RT-PCR
			MCCC2			↑ tumor stage		Normal skin (n=6), inflamed skin (n=6), and CD4+ T-cells (n=6)	Skin biopsy (n=21)	RT-PCR
			DSCC1			↑ tumor stage		Normal skin (n=6), inflamed skin (n=6), and CD4+ T-cells (n=6)	Skin biopsy (n=21)	RT-PCR
			GPR172A			↑ tumor stage		Normal skin (n=6), inflamed skin (n=6), and CD4+ T-cells (n=6)	Skin biopsy (n=21)	RT-PCR
			SRM			↑ tumor stage		Normal skin (n=6), inflamed skin (n=6), and CD4+ T-cells (n=6)	Skin biopsy (n=21)	RT-PCR
			CTPS			↑ tumor stage		Normal skin (n=6), inflamed skin (n=6), and CD4+ T-cells (n=6)	Skin biopsy (n=21)	RT-PCR
			TOR3A			↑ tumor stage		Normal skin (n=6), inflamed skin (n=6), and CD4+ T-cells (n=6)	Skin biopsy (n=21)	RT-PCR
			ZDHHC12			↑ tumor stage		Normal skin (n=6), inflamed skin (n=6), and CD4+ T-cells (n=6)	Skin biopsy (n=21)	RT-PCR
			GTSE1			↑ tumor stage		Normal skin (n=6), inflamed skin (n=6), and CD4+ T-cells (n=6)	Skin biopsy (n=21)	RT-PCR
			RASSF4			↑ tumor stage		Normal skin (n=6), inflamed skin (n=6), and CD4+ T-cells (n=6)	Skin biopsy (n=21)	RT-PCR
			PTPRO			↑ tumor stage		Normal skin (n=6), inflamed skin (n=6), and CD4+ T-cells (n=6)	Skin biopsy (n=21)	RT-PCR
			HPSE			↑ tumor stage		Normal skin (n=6), inflamed skin (n=6), and CD4+ T-cells (n=6)	Skin biopsy (n=21)	RT-PCR
			CHCHD2			↑ tumor stage		Normal skin (n=6), inflamed skin (n=6), and CD4+ T-cells (n=6)	Skin biopsy (n=21)	RT-PCR
			TYROBP			↑ tumor stage		Normal skin (n=6), inflamed skin (n=6), and CD4+ T-cells (n=6)	Skin biopsy (n=21)	RT-PCR
			MCM3			↑ tumor stage		Normal skin (n=6), inflamed skin (n=6), and CD4+ T-cells (n=6)	Skin biopsy (n=21)	RT-PCR
			SLC25A39			↑ tumor stage		Normal skin (n=6), inflamed skin (n=6), and CD4+ T-cells (n=6)	Skin biopsy (n=21)	RT-PCR
			CENPQ			↑ tumor stage		Normal skin (n=6), inflamed skin (n=6), and CD4+ T-cells (n=6)	Skin biopsy (n=21)	RT-PCR
			CD70			↑ tumor stage		Normal skin (n=6), inflamed skin (n=6), and CD4+ T-cells (n=6)	Skin biopsy (n=21)	RT-PCR
			RRP9			↑ tumor stage		Normal skin (n=6), inflamed skin (n=6), and CD4+ T-cells (n=6)	Skin biopsy (n=21)	RT-PCR
			SLC27A2			↑ tumor stage		Normal skin (n=6), inflamed skin (n=6), and CD4+ T-cells (n=6)	Skin biopsy (n=21)	RT-PCR
			HIST1H4C			↑ tumor stage		Normal skin (n=6), inflamed skin (n=6), and CD4+ T-cells (n=6)	Skin biopsy (n=21)	RT-PCR
			S100B			↑ tumor stage		Normal skin (n=6), inflamed skin (n=6), and CD4+ T-cells (n=6)	Skin biopsy (n=21)	RT-PCR
			WIBG			↑ tumor stage		Normal skin (n=6), inflamed skin (n=6), and CD4+ T-cells (n=6)	Skin biopsy (n=21)	RT-PCR
			CD68			↑ tumor stage		Normal skin (n=6), inflamed skin (n=6), and CD4+ T-cells (n=6)	Skin biopsy (n=21)	RT-PCR
			PGD			↑ tumor stage		Normal skin (n=6), inflamed skin (n=6), and CD4+ T-cells (n=6)	Skin biopsy (n=21)	RT-PCR
			SFT2D1			↑ tumor stage		Normal skin (n=6), inflamed skin (n=6), and CD4+ T-cells (n=6)	Skin biopsy (n=21)	RT-PCR
			DBNL			↑ tumor stage		Normal skin (n=6), inflamed skin (n=6), and CD4+ T-cells (n=6)	Skin biopsy (n=21)	RT-PCR
			LACTB			↑ tumor stage		Normal skin (n=6), inflamed skin (n=6), and CD4+ T-cells (n=6)	Skin biopsy (n=21)	RT-PCR
			IL15			↑ tumor stage		Normal skin (n=6), inflamed skin (n=6), and CD4+ T-cells (n=6)	Skin biopsy (n=21)	RT-PCR
			POLR3K			↑ tumor stage		Normal skin (n=6), inflamed skin (n=6), and CD4+ T-cells (n=6)	Skin biopsy (n=21)	RT-PCR
			TMX1			↑ tumor stage		Normal skin (n=6), inflamed skin (n=6), and CD4+ T-cells (n=6)	Skin biopsy (n=21)	RT-PCR
			CDC7			↑ tumor stage		Normal skin (n=6), inflamed skin (n=6), and CD4+ T-cells (n=6)	Skin biopsy (n=21)	RT-PCR
			NME1			↑ tumor stage		Normal skin (n=6), inflamed skin (n=6), and CD4+ T-cells (n=6)	Skin biopsy (n=21)	RT-PCR
			WARS			↑ tumor stage		Normal skin (n=6), inflamed skin (n=6), and CD4+ T-cells (n=6)	Skin biopsy (n=21)	RT-PCR
			LRRC33			↑ tumor stage		Normal skin (n=6), inflamed skin (n=6), and CD4+ T-cells (n=6)	Skin biopsy (n=21)	RT-PCR
			PGGT1B			↑ tumor stage		Normal skin (n=6), inflamed skin (n=6), and CD4+ T-cells (n=6)	Skin biopsy (n=21)	RT-PCR
			C9orf64			↑ tumor stage		Normal skin (n=6), inflamed skin (n=6), and CD4+ T-cells (n=6)	Skin biopsy (n=21)	RT-PCR
			STIP1			↑ tumor stage		Normal skin (n=6), inflamed skin (n=6), and CD4+ T-cells (n=6)	Skin biopsy (n=21)	RT-PCR
			SPRR2C			↑ tumor stage		Normal skin (n=6), inflamed skin (n=6), and CD4+ T-cells (n=6)	Skin biopsy (n=21)	RT-PCR
			CSTF2T			↑ tumor stage		Normal skin (n=6), inflamed skin (n=6), and CD4+ T-cells (n=6)	Skin biopsy (n=21)	RT-PCR
			PLAUR			↑ tumor stage		Normal skin (n=6), inflamed skin (n=6), and CD4+ T-cells (n=6)	Skin biopsy (n=21)	RT-PCR
			TROAP			↑ tumor stage		Normal skin (n=6), inflamed skin (n=6), and CD4+ T-cells (n=6)	Skin biopsy (n=21)	RT-PCR
			HLA‐DMB			↑ tumor stage		Normal skin (n=6), inflamed skin (n=6), and CD4+ T-cells (n=6)	Skin biopsy (n=21)	RT-PCR
			RENBP			↑ tumor stage		Normal skin (n=6), inflamed skin (n=6), and CD4+ T-cells (n=6)	Skin biopsy (n=21)	RT-PCR
			PARVB			↑ tumor stage		Normal skin (n=6), inflamed skin (n=6), and CD4+ T-cells (n=6)	Skin biopsy (n=21)	RT-PCR
			C5orf20			↑ tumor stage		Normal skin (n=6), inflamed skin (n=6), and CD4+ T-cells (n=6)	Skin biopsy (n=21)	RT-PCR
			NRM			↑ tumor stage		Normal skin (n=6), inflamed skin (n=6), and CD4+ T-cells (n=6)	Skin biopsy (n=21)	RT-PCR
			IFI30			↑ tumor stage		Normal skin (n=6), inflamed skin (n=6), and CD4+ T-cells (n=6)	Skin biopsy (n=21)	RT-PCR
			CHCHD3			↑ tumor stage		Normal skin (n=6), inflamed skin (n=6), and CD4+ T-cells (n=6)	Skin biopsy (n=21)	RT-PCR
			UCK2			↑ tumor stage		Normal skin (n=6), inflamed skin (n=6), and CD4+ T-cells (n=6)	Skin biopsy (n=21)	RT-PCR
			C14orf109			↑ tumor stage		Normal skin (n=6), inflamed skin (n=6), and CD4+ T-cells (n=6)	Skin biopsy (n=21)	RT-PCR
			FUCA1			↑ tumor stage		Normal skin (n=6), inflamed skin (n=6), and CD4+ T-cells (n=6)	Skin biopsy (n=21)	RT-PCR
			POLE2			↑ tumor stage		Normal skin (n=6), inflamed skin (n=6), and CD4+ T-cells (n=6)	Skin biopsy (n=21)	RT-PCR
			ACTL6A			↑ tumor stage		Normal skin (n=6), inflamed skin (n=6), and CD4+ T-cells (n=6)	Skin biopsy (n=21)	RT-PCR
			HLA‐DMA			↑ tumor stage		Normal skin (n=6), inflamed skin (n=6), and CD4+ T-cells (n=6)	Skin biopsy (n=21)	RT-PCR
			GEMIN6			↑ tumor stage		Normal skin (n=6), inflamed skin (n=6), and CD4+ T-cells (n=6)	Skin biopsy (n=21)	RT-PCR
			FAM50B			↑ tumor stage		Normal skin (n=6), inflamed skin (n=6), and CD4+ T-cells (n=6)	Skin biopsy (n=21)	RT-PCR
			GPR19			↑ tumor stage		Normal skin (n=6), inflamed skin (n=6), and CD4+ T-cells (n=6)	Skin biopsy (n=21)	RT-PCR
			AIF1			↑ tumor stage		Normal skin (n=6), inflamed skin (n=6), and CD4+ T-cells (n=6)	Skin biopsy (n=21)	RT-PCR
			MFSD10			↑ tumor stage		Normal skin (n=6), inflamed skin (n=6), and CD4+ T-cells (n=6)	Skin biopsy (n=21)	RT-PCR
			FAM89B			↑ tumor stage		Normal skin (n=6), inflamed skin (n=6), and CD4+ T-cells (n=6)	Skin biopsy (n=21)	RT-PCR
			PPPDE2			↑ tumor stage		Normal skin (n=6), inflamed skin (n=6), and CD4+ T-cells (n=6)	Skin biopsy (n=21)	RT-PCR
			S100A7A			↑ tumor stage		Normal skin (n=6), inflamed skin (n=6), and CD4+ T-cells (n=6)	Skin biopsy (n=21)	RT-PCR
			RANBP1			↑ tumor stage		Normal skin (n=6), inflamed skin (n=6), and CD4+ T-cells (n=6)	Skin biopsy (n=21)	RT-PCR
			VNN1			↑ tumor stage		Normal skin (n=6), inflamed skin (n=6), and CD4+ T-cells (n=6)	Skin biopsy (n=21)	RT-PCR
			SKAP2			↑ tumor stage		Normal skin (n=6), inflamed skin (n=6), and CD4+ T-cells (n=6)	Skin biopsy (n=21)	RT-PCR
			WDHD1			↑ tumor stage		Normal skin (n=6), inflamed skin (n=6), and CD4+ T-cells (n=6)	Skin biopsy (n=21)	RT-PCR
			FUT7			↑ tumor stage		Normal skin (n=6), inflamed skin (n=6), and CD4+ T-cells (n=6)	Skin biopsy (n=21)	RT-PCR
			MSH2			↑ tumor stage		Normal skin (n=6), inflamed skin (n=6), and CD4+ T-cells (n=6)	Skin biopsy (n=21)	RT-PCR
			ITM2C			↑ tumor stage		Normal skin (n=6), inflamed skin (n=6), and CD4+ T-cells (n=6)	Skin biopsy (n=21)	RT-PCR
			SH3BGRL3			↑ tumor stage		Normal skin (n=6), inflamed skin (n=6), and CD4+ T-cells (n=6)	Skin biopsy (n=21)	RT-PCR
			BMP2K			↑ tumor stage		Normal skin (n=6), inflamed skin (n=6), and CD4+ T-cells (n=6)	Skin biopsy (n=21)	RT-PCR
			HLA‐DQB1			↑ tumor stage		Normal skin (n=6), inflamed skin (n=6), and CD4+ T-cells (n=6)	Skin biopsy (n=21)	RT-PCR
			NEK2			↑ tumor stage		Normal skin (n=6), inflamed skin (n=6), and CD4+ T-cells (n=6)	Skin biopsy (n=21)	RT-PCR
			C11orf82			↑ tumor stage		Normal skin (n=6), inflamed skin (n=6), and CD4+ T-cells (n=6)	Skin biopsy (n=21)	RT-PCR
			RAD51C			↑ tumor stage		Normal skin (n=6), inflamed skin (n=6), and CD4+ T-cells (n=6)	Skin biopsy (n=21)	RT-PCR
			PSPH			↑ tumor stage		Normal skin (n=6), inflamed skin (n=6), and CD4+ T-cells (n=6)	Skin biopsy (n=21)	RT-PCR
			AKR1B1			↑ tumor stage		Normal skin (n=6), inflamed skin (n=6), and CD4+ T-cells (n=6)	Skin biopsy (n=21)	RT-PCR
			C3AR1			↑ tumor stage		Normal skin (n=6), inflamed skin (n=6), and CD4+ T-cells (n=6)	Skin biopsy (n=21)	RT-PCR
			HIST1H2BK			↑ tumor stage		Normal skin (n=6), inflamed skin (n=6), and CD4+ T-cells (n=6)	Skin biopsy (n=21)	RT-PCR
			C9orf46			↑ tumor stage		Normal skin (n=6), inflamed skin (n=6), and CD4+ T-cells (n=6)	Skin biopsy (n=21)	RT-PCR
			LOC644035			↑ tumor stage		Normal skin (n=6), inflamed skin (n=6), and CD4+ T-cells (n=6)	Skin biopsy (n=21)	RT-PCR
			RACGAP1			↑ tumor stage		Normal skin (n=6), inflamed skin (n=6), and CD4+ T-cells (n=6)	Skin biopsy (n=21)	RT-PCR
			CENPN			↑ tumor stage		Normal skin (n=6), inflamed skin (n=6), and CD4+ T-cells (n=6)	Skin biopsy (n=21)	RT-PCR
			SERPINE1			↑ tumor stage		Normal skin (n=6), inflamed skin (n=6), and CD4+ T-cells (n=6)	Skin biopsy (n=21)	RT-PCR
			SSNA1			↑ tumor stage		Normal skin (n=6), inflamed skin (n=6), and CD4+ T-cells (n=6)	Skin biopsy (n=21)	RT-PCR
			EBI3			↑ tumor stage		Normal skin (n=6), inflamed skin (n=6), and CD4+ T-cells (n=6)	Skin biopsy (n=21)	RT-PCR
			ECT2			↑ tumor stage		Normal skin (n=6), inflamed skin (n=6), and CD4+ T-cells (n=6)	Skin biopsy (n=21)	RT-PCR
			TIPIN			↑ tumor stage		Normal skin (n=6), inflamed skin (n=6), and CD4+ T-cells (n=6)	Skin biopsy (n=21)	RT-PCR
			MCM6			↑ tumor stage		Normal skin (n=6), inflamed skin (n=6), and CD4+ T-cells (n=6)	Skin biopsy (n=21)	RT-PCR
			PHF23			↑ tumor stage		Normal skin (n=6), inflamed skin (n=6), and CD4+ T-cells (n=6)	Skin biopsy (n=21)	RT-PCR
			ADORA3			↑ tumor stage		Normal skin (n=6), inflamed skin (n=6), and CD4+ T-cells (n=6)	Skin biopsy (n=21)	RT-PCR
			ARL6IP6			↑ tumor stage		Normal skin (n=6), inflamed skin (n=6), and CD4+ T-cells (n=6)	Skin biopsy (n=21)	RT-PCR
			YIF1B			↑ tumor stage		Normal skin (n=6), inflamed skin (n=6), and CD4+ T-cells (n=6)	Skin biopsy (n=21)	RT-PCR
			CTSC			↑ tumor stage		Normal skin (n=6), inflamed skin (n=6), and CD4+ T-cells (n=6)	Skin biopsy (n=21)	RT-PCR
			CCR1			↑ tumor stage		Normal skin (n=6), inflamed skin (n=6), and CD4+ T-cells (n=6)	Skin biopsy (n=21)	RT-PCR
			C4orf43			↑ tumor stage		Normal skin (n=6), inflamed skin (n=6), and CD4+ T-cells (n=6)	Skin biopsy (n=21)	RT-PCR
			C20orf20			↑ tumor stage		Normal skin (n=6), inflamed skin (n=6), and CD4+ T-cells (n=6)	Skin biopsy (n=21)	RT-PCR
			CD320			↑ tumor stage		Normal skin (n=6), inflamed skin (n=6), and CD4+ T-cells (n=6)	Skin biopsy (n=21)	RT-PCR
			CASP2			↑ tumor stage		Normal skin (n=6), inflamed skin (n=6), and CD4+ T-cells (n=6)	Skin biopsy (n=21)	RT-PCR
			C20orf27			↑ tumor stage		Normal skin (n=6), inflamed skin (n=6), and CD4+ T-cells (n=6)	Skin biopsy (n=21)	RT-PCR
			RAB20			↑ tumor stage		Normal skin (n=6), inflamed skin (n=6), and CD4+ T-cells (n=6)	Skin biopsy (n=21)	RT-PCR
			RECQL4			↑ tumor stage		Normal skin (n=6), inflamed skin (n=6), and CD4+ T-cells (n=6)	Skin biopsy (n=21)	RT-PCR
			MAD2L2			↑ tumor stage		Normal skin (n=6), inflamed skin (n=6), and CD4+ T-cells (n=6)	Skin biopsy (n=21)	RT-PCR
			RFWD3			↑ tumor stage		Normal skin (n=6), inflamed skin (n=6), and CD4+ T-cells (n=6)	Skin biopsy (n=21)	RT-PCR
			LOC100130100			↑ tumor stage		Normal skin (n=6), inflamed skin (n=6), and CD4+ T-cells (n=6)	Skin biopsy (n=21)	RT-PCR
			PRSS21			↑ tumor stage		Normal skin (n=6), inflamed skin (n=6), and CD4+ T-cells (n=6)	Skin biopsy (n=21)	RT-PCR
			CKAP2L			↑ tumor stage		Normal skin (n=6), inflamed skin (n=6), and CD4+ T-cells (n=6)	Skin biopsy (n=21)	RT-PCR
			CDKN2AIPNL			↑ tumor stage		Normal skin (n=6), inflamed skin (n=6), and CD4+ T-cells (n=6)	Skin biopsy (n=21)	RT-PCR
			LSM2			↑ tumor stage		Normal skin (n=6), inflamed skin (n=6), and CD4+ T-cells (n=6)	Skin biopsy (n=21)	RT-PCR
			SEC24D			↑ tumor stage		Normal skin (n=6), inflamed skin (n=6), and CD4+ T-cells (n=6)	Skin biopsy (n=21)	RT-PCR
			FARSA			↑ tumor stage		Normal skin (n=6), inflamed skin (n=6), and CD4+ T-cells (n=6)	Skin biopsy (n=21)	RT-PCR
			ZDHHC24			↑ tumor stage		Normal skin (n=6), inflamed skin (n=6), and CD4+ T-cells (n=6)	Skin biopsy (n=21)	RT-PCR
			TFPT			↑ tumor stage		Normal skin (n=6), inflamed skin (n=6), and CD4+ T-cells (n=6)	Skin biopsy (n=21)	RT-PCR
			KIF18A			↑ tumor stage		Normal skin (n=6), inflamed skin (n=6), and CD4+ T-cells (n=6)	Skin biopsy (n=21)	RT-PCR
			SLC7A5			↑ tumor stage		Normal skin (n=6), inflamed skin (n=6), and CD4+ T-cells (n=6)	Skin biopsy (n=21)	RT-PCR
			ARF6			↑ tumor stage		Normal skin (n=6), inflamed skin (n=6), and CD4+ T-cells (n=6)	Skin biopsy (n=21)	RT-PCR
			C17orf60			↑ tumor stage		Normal skin (n=6), inflamed skin (n=6), and CD4+ T-cells (n=6)	Skin biopsy (n=21)	RT-PCR
			NAPSB			↑ tumor stage		Normal skin (n=6), inflamed skin (n=6), and CD4+ T-cells (n=6)	Skin biopsy (n=21)	RT-PCR
			TMEM119			↑ tumor stage		Normal skin (n=6), inflamed skin (n=6), and CD4+ T-cells (n=6)	Skin biopsy (n=21)	RT-PCR
			CASP3			↑ tumor stage		Normal skin (n=6), inflamed skin (n=6), and CD4+ T-cells (n=6)	Skin biopsy (n=21)	RT-PCR
			SLC39A4			↑ tumor stage		Normal skin (n=6), inflamed skin (n=6), and CD4+ T-cells (n=6)	Skin biopsy (n=21)	RT-PCR
			PLK1			↑ tumor stage		Normal skin (n=6), inflamed skin (n=6), and CD4+ T-cells (n=6)	Skin biopsy (n=21)	RT-PCR
			SCG2			↑ tumor stage		Normal skin (n=6), inflamed skin (n=6), and CD4+ T-cells (n=6)	Skin biopsy (n=21)	RT-PCR
			TCF19			↑ tumor stage		Normal skin (n=6), inflamed skin (n=6), and CD4+ T-cells (n=6)	Skin biopsy (n=21)	RT-PCR
			ADAM12			↑ tumor stage		Normal skin (n=6), inflamed skin (n=6), and CD4+ T-cells (n=6)	Skin biopsy (n=21)	RT-PCR
			SAP30			↑ tumor stage		Normal skin (n=6), inflamed skin (n=6), and CD4+ T-cells (n=6)	Skin biopsy (n=21)	RT-PCR
			NAT14			↑ tumor stage		Normal skin (n=6), inflamed skin (n=6), and CD4+ T-cells (n=6)	Skin biopsy (n=21)	RT-PCR
			APOC2			↑ tumor stage		Normal skin (n=6), inflamed skin (n=6), and CD4+ T-cells (n=6)	Skin biopsy (n=21)	RT-PCR
			NPM3			↑ tumor stage		Normal skin (n=6), inflamed skin (n=6), and CD4+ T-cells (n=6)	Skin biopsy (n=21)	RT-PCR
			ESPL1			↑ tumor stage		Normal skin (n=6), inflamed skin (n=6), and CD4+ T-cells (n=6)	Skin biopsy (n=21)	RT-PCR
			C17orf62			↑ tumor stage		Normal skin (n=6), inflamed skin (n=6), and CD4+ T-cells (n=6)	Skin biopsy (n=21)	RT-PCR
			AP1S1			↑ tumor stage		Normal skin (n=6), inflamed skin (n=6), and CD4+ T-cells (n=6)	Skin biopsy (n=21)	RT-PCR
			TNFRSF8			↑ tumor stage		Normal skin (n=6), inflamed skin (n=6), and CD4+ T-cells (n=6)	Skin biopsy (n=21)	RT-PCR
			CD72			↑ tumor stage		Normal skin (n=6), inflamed skin (n=6), and CD4+ T-cells (n=6)	Skin biopsy (n=21)	RT-PCR
			HLA‐DOB			↑ tumor stage		Normal skin (n=6), inflamed skin (n=6), and CD4+ T-cells (n=6)	Skin biopsy (n=21)	RT-PCR
			PCNA			↑ tumor stage		Normal skin (n=6), inflamed skin (n=6), and CD4+ T-cells (n=6)	Skin biopsy (n=21)	RT-PCR
			PSENEN			↑ tumor stage		Normal skin (n=6), inflamed skin (n=6), and CD4+ T-cells (n=6)	Skin biopsy (n=21)	RT-PCR
			MIIP			↑ tumor stage		Normal skin (n=6), inflamed skin (n=6), and CD4+ T-cells (n=6)	Skin biopsy (n=21)	RT-PCR
			MME			↑ tumor stage		Normal skin (n=6), inflamed skin (n=6), and CD4+ T-cells (n=6)	Skin biopsy (n=21)	RT-PCR
			FBP1			↑ tumor stage		Normal skin (n=6), inflamed skin (n=6), and CD4+ T-cells (n=6)	Skin biopsy (n=21)	RT-PCR
			MANEAL			↑ tumor stage		Normal skin (n=6), inflamed skin (n=6), and CD4+ T-cells (n=6)	Skin biopsy (n=21)	RT-PCR
			CHCHD4			↑ tumor stage		Normal skin (n=6), inflamed skin (n=6), and CD4+ T-cells (n=6)	Skin biopsy (n=21)	RT-PCR
			GLIPR2			↑ tumor stage		Normal skin (n=6), inflamed skin (n=6), and CD4+ T-cells (n=6)	Skin biopsy (n=21)	RT-PCR
			ORC1L			↑ tumor stage		Normal skin (n=6), inflamed skin (n=6), and CD4+ T-cells (n=6)	Skin biopsy (n=21)	RT-PCR
			MCM7			↑ tumor stage		Normal skin (n=6), inflamed skin (n=6), and CD4+ T-cells (n=6)	Skin biopsy (n=21)	RT-PCR
			C21orf45			↑ tumor stage		Normal skin (n=6), inflamed skin (n=6), and CD4+ T-cells (n=6)	Skin biopsy (n=21)	RT-PCR
			EXO1			↑ tumor stage		Normal skin (n=6), inflamed skin (n=6), and CD4+ T-cells (n=6)	Skin biopsy (n=21)	RT-PCR
			HLA‐DRB6			↑ tumor stage		Normal skin (n=6), inflamed skin (n=6), and CD4+ T-cells (n=6)	Skin biopsy (n=21)	RT-PCR
			PRC1			↑ tumor stage		Normal skin (n=6), inflamed skin (n=6), and CD4+ T-cells (n=6)	Skin biopsy (n=21)	RT-PCR
			PLEKHO1			↑ tumor stage		Normal skin (n=6), inflamed skin (n=6), and CD4+ T-cells (n=6)	Skin biopsy (n=21)	RT-PCR
			GGA1			↑ tumor stage		Normal skin (n=6), inflamed skin (n=6), and CD4+ T-cells (n=6)	Skin biopsy (n=21)	RT-PCR
			H2AFX			↑ tumor stage		Normal skin (n=6), inflamed skin (n=6), and CD4+ T-cells (n=6)	Skin biopsy (n=21)	RT-PCR
			C2			↑ tumor stage		Normal skin (n=6), inflamed skin (n=6), and CD4+ T-cells (n=6)	Skin biopsy (n=21)	RT-PCR
			SYCP2			↑ tumor stage		Normal skin (n=6), inflamed skin (n=6), and CD4+ T-cells (n=6)	Skin biopsy (n=21)	RT-PCR
			MTFMT			↑ tumor stage		Normal skin (n=6), inflamed skin (n=6), and CD4+ T-cells (n=6)	Skin biopsy (n=21)	RT-PCR
			PMCHL1			↑ tumor stage		Normal skin (n=6), inflamed skin (n=6), and CD4+ T-cells (n=6)	Skin biopsy (n=21)	RT-PCR
			RGS16			↑ tumor stage		Normal skin (n=6), inflamed skin (n=6), and CD4+ T-cells (n=6)	Skin biopsy (n=21)	RT-PCR
			CRIP1			↑ tumor stage		Normal skin (n=6), inflamed skin (n=6), and CD4+ T-cells (n=6)	Skin biopsy (n=21)	RT-PCR
			DOK1			↑ tumor stage		Normal skin (n=6), inflamed skin (n=6), and CD4+ T-cells (n=6)	Skin biopsy (n=21)	RT-PCR
			MYO7A			↑ tumor stage		Normal skin (n=6), inflamed skin (n=6), and CD4+ T-cells (n=6)	Skin biopsy (n=21)	RT-PCR
			RPA3			↑ tumor stage		Normal skin (n=6), inflamed skin (n=6), and CD4+ T-cells (n=6)	Skin biopsy (n=21)	RT-PCR
			HDGFRP3			↑ tumor stage		Normal skin (n=6), inflamed skin (n=6), and CD4+ T-cells (n=6)	Skin biopsy (n=21)	RT-PCR
			TMPRSS3			↑ tumor stage		Normal skin (n=6), inflamed skin (n=6), and CD4+ T-cells (n=6)	Skin biopsy (n=21)	RT-PCR
			CYP27B1			↑ tumor stage		Normal skin (n=6), inflamed skin (n=6), and CD4+ T-cells (n=6)	Skin biopsy (n=21)	RT-PCR
			UNC93B1			↑ tumor stage		Normal skin (n=6), inflamed skin (n=6), and CD4+ T-cells (n=6)	Skin biopsy (n=21)	RT-PCR
			HLA‐DOA			↑ tumor stage		Normal skin (n=6), inflamed skin (n=6), and CD4+ T-cells (n=6)	Skin biopsy (n=21)	RT-PCR
			SNRNP25			↑ tumor stage		Normal skin (n=6), inflamed skin (n=6), and CD4+ T-cells (n=6)	Skin biopsy (n=21)	RT-PCR
			IGHV4‐34			↑ tumor stage		Normal skin (n=6), inflamed skin (n=6), and CD4+ T-cells (n=6)	Skin biopsy (n=21)	RT-PCR
			RNASE6			↑ tumor stage		Normal skin (n=6), inflamed skin (n=6), and CD4+ T-cells (n=6)	Skin biopsy (n=21)	RT-PCR
			HN1			↑ tumor stage		Normal skin (n=6), inflamed skin (n=6), and CD4+ T-cells (n=6)	Skin biopsy (n=21)	RT-PCR
			RNASEH2A			↑ tumor stage		Normal skin (n=6), inflamed skin (n=6), and CD4+ T-cells (n=6)	Skin biopsy (n=21)	RT-PCR
			SEC11C			↑ tumor stage		Normal skin (n=6), inflamed skin (n=6), and CD4+ T-cells (n=6)	Skin biopsy (n=21)	RT-PCR
			SMC2			↑ tumor stage		Normal skin (n=6), inflamed skin (n=6), and CD4+ T-cells (n=6)	Skin biopsy (n=21)	RT-PCR
			PSMB8			↑ tumor stage		Normal skin (n=6), inflamed skin (n=6), and CD4+ T-cells (n=6)	Skin biopsy (n=21)	RT-PCR
			CCNE1			↑ tumor stage		Normal skin (n=6), inflamed skin (n=6), and CD4+ T-cells (n=6)	Skin biopsy (n=21)	RT-PCR
			EZH2			↑ tumor stage		Normal skin (n=6), inflamed skin (n=6), and CD4+ T-cells (n=6)	Skin biopsy (n=21)	RT-PCR
			SPIN4			↑ tumor stage		Normal skin (n=6), inflamed skin (n=6), and CD4+ T-cells (n=6)	Skin biopsy (n=21)	RT-PCR
			UCHL5			↑ tumor stage		Normal skin (n=6), inflamed skin (n=6), and CD4+ T-cells (n=6)	Skin biopsy (n=21)	RT-PCR
			ICAM1			↑ tumor stage		Normal skin (n=6), inflamed skin (n=6), and CD4+ T-cells (n=6)	Skin biopsy (n=21)	RT-PCR
			ACTB			↑ tumor stage		Normal skin (n=6), inflamed skin (n=6), and CD4+ T-cells (n=6)	Skin biopsy (n=21)	RT-PCR
			PLD6			↑ tumor stage		Normal skin (n=6), inflamed skin (n=6), and CD4+ T-cells (n=6)	Skin biopsy (n=21)	RT-PCR
			KYNU			↑ tumor stage		Normal skin (n=6), inflamed skin (n=6), and CD4+ T-cells (n=6)	Skin biopsy (n=21)	RT-PCR
			RELB			↑ tumor stage		Normal skin (n=6), inflamed skin (n=6), and CD4+ T-cells (n=6)	Skin biopsy (n=21)	RT-PCR
			TCN2			↑ tumor stage		Normal skin (n=6), inflamed skin (n=6), and CD4+ T-cells (n=6)	Skin biopsy (n=21)	RT-PCR
			EIF5A			↑ tumor stage		Normal skin (n=6), inflamed skin (n=6), and CD4+ T-cells (n=6)	Skin biopsy (n=21)	RT-PCR
			TOMM22			↑ tumor stage		Normal skin (n=6), inflamed skin (n=6), and CD4+ T-cells (n=6)	Skin biopsy (n=21)	RT-PCR
			PAFAH1B3			↑ tumor stage		Normal skin (n=6), inflamed skin (n=6), and CD4+ T-cells (n=6)	Skin biopsy (n=21)	RT-PCR
			FAM64A			↑ tumor stage		Normal skin (n=6), inflamed skin (n=6), and CD4+ T-cells (n=6)	Skin biopsy (n=21)	RT-PCR
			CDCA2			↑ tumor stage		Normal skin (n=6), inflamed skin (n=6), and CD4+ T-cells (n=6)	Skin biopsy (n=21)	RT-PCR
			FANCI			↑ tumor stage		Normal skin (n=6), inflamed skin (n=6), and CD4+ T-cells (n=6)	Skin biopsy (n=21)	RT-PCR
			NUP62			↑ tumor stage		Normal skin (n=6), inflamed skin (n=6), and CD4+ T-cells (n=6)	Skin biopsy (n=21)	RT-PCR
			CMTM3			↑ tumor stage		Normal skin (n=6), inflamed skin (n=6), and CD4+ T-cells (n=6)	Skin biopsy (n=21)	RT-PCR
			C9orf40			↑ tumor stage		Normal skin (n=6), inflamed skin (n=6), and CD4+ T-cells (n=6)	Skin biopsy (n=21)	RT-PCR
			FAM96A			↑ tumor stage		Normal skin (n=6), inflamed skin (n=6), and CD4+ T-cells (n=6)	Skin biopsy (n=21)	RT-PCR
			CDK5			↑ tumor stage		Normal skin (n=6), inflamed skin (n=6), and CD4+ T-cells (n=6)	Skin biopsy (n=21)	RT-PCR
			HAUS8			↑ tumor stage		Normal skin (n=6), inflamed skin (n=6), and CD4+ T-cells (n=6)	Skin biopsy (n=21)	RT-PCR
			PFN1			↑ tumor stage		Normal skin (n=6), inflamed skin (n=6), and CD4+ T-cells (n=6)	Skin biopsy (n=21)	RT-PCR
			CCNE2			↑ tumor stage		Normal skin (n=6), inflamed skin (n=6), and CD4+ T-cells (n=6)	Skin biopsy (n=21)	RT-PCR
			TMEM160			↑ tumor stage		Normal skin (n=6), inflamed skin (n=6), and CD4+ T-cells (n=6)	Skin biopsy (n=21)	RT-PCR
			ERCC6L			↑ tumor stage		Normal skin (n=6), inflamed skin (n=6), and CD4+ T-cells (n=6)	Skin biopsy (n=21)	RT-PCR
			ARPC1B			↑ tumor stage		Normal skin (n=6), inflamed skin (n=6), and CD4+ T-cells (n=6)	Skin biopsy (n=21)	RT-PCR
			C4orf48			↑ tumor stage		Normal skin (n=6), inflamed skin (n=6), and CD4+ T-cells (n=6)	Skin biopsy (n=21)	RT-PCR
			NPL			↑ tumor stage		Normal skin (n=6), inflamed skin (n=6), and CD4+ T-cells (n=6)	Skin biopsy (n=21)	RT-PCR
			SNX20			↑ tumor stage		Normal skin (n=6), inflamed skin (n=6), and CD4+ T-cells (n=6)	Skin biopsy (n=21)	RT-PCR
			FAM33A			↑ tumor stage		Normal skin (n=6), inflamed skin (n=6), and CD4+ T-cells (n=6)	Skin biopsy (n=21)	RT-PCR
			RPL39L			↑ tumor stage		Normal skin (n=6), inflamed skin (n=6), and CD4+ T-cells (n=6)	Skin biopsy (n=21)	RT-PCR
			NEK6			↑ tumor stage		Normal skin (n=6), inflamed skin (n=6), and CD4+ T-cells (n=6)	Skin biopsy (n=21)	RT-PCR
			TIFAB			↑ tumor stage		Normal skin (n=6), inflamed skin (n=6), and CD4+ T-cells (n=6)	Skin biopsy (n=21)	RT-PCR
			TMUB1			↑ tumor stage		Normal skin (n=6), inflamed skin (n=6), and CD4+ T-cells (n=6)	Skin biopsy (n=21)	RT-PCR
			PTTG3			↑ tumor stage		Normal skin (n=6), inflamed skin (n=6), and CD4+ T-cells (n=6)	Skin biopsy (n=21)	RT-PCR
			BCAT1			↑ tumor stage		Normal skin (n=6), inflamed skin (n=6), and CD4+ T-cells (n=6)	Skin biopsy (n=21)	RT-PCR
			APITD1			↑ tumor stage		Normal skin (n=6), inflamed skin (n=6), and CD4+ T-cells (n=6)	Skin biopsy (n=21)	RT-PCR
			YWHAH			↑ tumor stage		Normal skin (n=6), inflamed skin (n=6), and CD4+ T-cells (n=6)	Skin biopsy (n=21)	RT-PCR
			TNFSF4			↑ tumor stage		Normal skin (n=6), inflamed skin (n=6), and CD4+ T-cells (n=6)	Skin biopsy (n=21)	RT-PCR
			BLK			↑ tumor stage		Normal skin (n=6), inflamed skin (n=6), and CD4+ T-cells (n=6)	Skin biopsy (n=21)	RT-PCR
			TTYH3			↑ tumor stage		Normal skin (n=6), inflamed skin (n=6), and CD4+ T-cells (n=6)	Skin biopsy (n=21)	RT-PCR
			TLR8			↑ tumor stage		Normal skin (n=6), inflamed skin (n=6), and CD4+ T-cells (n=6)	Skin biopsy (n=21)	RT-PCR
			C16orf75			↑ tumor stage		Normal skin (n=6), inflamed skin (n=6), and CD4+ T-cells (n=6)	Skin biopsy (n=21)	RT-PCR
			DEPDC1			↑ tumor stage		Normal skin (n=6), inflamed skin (n=6), and CD4+ T-cells (n=6)	Skin biopsy (n=21)	RT-PCR
			ANLN			↑ tumor stage		Normal skin (n=6), inflamed skin (n=6), and CD4+ T-cells (n=6)	Skin biopsy (n=21)	RT-PCR
			TIMELESS			↑ tumor stage		Normal skin (n=6), inflamed skin (n=6), and CD4+ T-cells (n=6)	Skin biopsy (n=21)	RT-PCR
			PARP3			↑ tumor stage		Normal skin (n=6), inflamed skin (n=6), and CD4+ T-cells (n=6)	Skin biopsy (n=21)	RT-PCR
			TMEM176A			↑ tumor stage		Normal skin (n=6), inflamed skin (n=6), and CD4+ T-cells (n=6)	Skin biopsy (n=21)	RT-PCR
			BATF3			↑ tumor stage		Normal skin (n=6), inflamed skin (n=6), and CD4+ T-cells (n=6)	Skin biopsy (n=21)	RT-PCR
			TESC			↑ tumor stage		Normal skin (n=6), inflamed skin (n=6), and CD4+ T-cells (n=6)	Skin biopsy (n=21)	RT-PCR
			SGOL2			↑ tumor stage		Normal skin (n=6), inflamed skin (n=6), and CD4+ T-cells (n=6)	Skin biopsy (n=21)	RT-PCR
			ACP5			↑ tumor stage		Normal skin (n=6), inflamed skin (n=6), and CD4+ T-cells (n=6)	Skin biopsy (n=21)	RT-PCR
			MS4A4A			↑ tumor stage		Normal skin (n=6), inflamed skin (n=6), and CD4+ T-cells (n=6)	Skin biopsy (n=21)	RT-PCR
			BCL2L12			↑ tumor stage		Normal skin (n=6), inflamed skin (n=6), and CD4+ T-cells (n=6)	Skin biopsy (n=21)	RT-PCR
			PARP1			↑ tumor stage		Normal skin (n=6), inflamed skin (n=6), and CD4+ T-cells (n=6)	Skin biopsy (n=21)	RT-PCR
			RFC4			↑ tumor stage		Normal skin (n=6), inflamed skin (n=6), and CD4+ T-cells (n=6)	Skin biopsy (n=21)	RT-PCR
			ARPC4			↑ tumor stage		Normal skin (n=6), inflamed skin (n=6), and CD4+ T-cells (n=6)	Skin biopsy (n=21)	RT-PCR
			SLCO2B1			↑ tumor stage		Normal skin (n=6), inflamed skin (n=6), and CD4+ T-cells (n=6)	Skin biopsy (n=21)	RT-PCR
			MSC			↑ tumor stage		Normal skin (n=6), inflamed skin (n=6), and CD4+ T-cells (n=6)	Skin biopsy (n=21)	RT-PCR
			PTH2R			↑ tumor stage		Normal skin (n=6), inflamed skin (n=6), and CD4+ T-cells (n=6)	Skin biopsy (n=21)	RT-PCR
			CKAP2			↑ tumor stage		Normal skin (n=6), inflamed skin (n=6), and CD4+ T-cells (n=6)	Skin biopsy (n=21)	RT-PCR
			VCAM1			↑ tumor stage		Normal skin (n=6), inflamed skin (n=6), and CD4+ T-cells (n=6)	Skin biopsy (n=21)	RT-PCR
			OAS1			↑ tumor stage		Normal skin (n=6), inflamed skin (n=6), and CD4+ T-cells (n=6)	Skin biopsy (n=21)	RT-PCR
			ABCG1			↑ tumor stage		Normal skin (n=6), inflamed skin (n=6), and CD4+ T-cells (n=6)	Skin biopsy (n=21)	RT-PCR
			DNA2			↑ tumor stage		Normal skin (n=6), inflamed skin (n=6), and CD4+ T-cells (n=6)	Skin biopsy (n=21)	RT-PCR
			FBXO6			↑ tumor stage		Normal skin (n=6), inflamed skin (n=6), and CD4+ T-cells (n=6)	Skin biopsy (n=21)	RT-PCR
			PTTG1			↑ tumor stage		Normal skin (n=6), inflamed skin (n=6), and CD4+ T-cells (n=6)	Skin biopsy (n=21)	RT-PCR
			SYNGR3			↑ tumor stage		Normal skin (n=6), inflamed skin (n=6), and CD4+ T-cells (n=6)	Skin biopsy (n=21)	RT-PCR
			CDK2			↑ tumor stage		Normal skin (n=6), inflamed skin (n=6), and CD4+ T-cells (n=6)	Skin biopsy (n=21)	RT-PCR
			THOC4			↑ tumor stage		Normal skin (n=6), inflamed skin (n=6), and CD4+ T-cells (n=6)	Skin biopsy (n=21)	RT-PCR
			SAAL1			↑ tumor stage		Normal skin (n=6), inflamed skin (n=6), and CD4+ T-cells (n=6)	Skin biopsy (n=21)	RT-PCR
			SULF1			↑ tumor stage		Normal skin (n=6), inflamed skin (n=6), and CD4+ T-cells (n=6)	Skin biopsy (n=21)	RT-PCR
			P2RY13			↑ tumor stage		Normal skin (n=6), inflamed skin (n=6), and CD4+ T-cells (n=6)	Skin biopsy (n=21)	RT-PCR
			PKMYT1			↑ tumor stage		Normal skin (n=6), inflamed skin (n=6), and CD4+ T-cells (n=6)	Skin biopsy (n=21)	RT-PCR
			ZWINT			↑ tumor stage		Normal skin (n=6), inflamed skin (n=6), and CD4+ T-cells (n=6)	Skin biopsy (n=21)	RT-PCR
			GSDMD			↑ tumor stage		Normal skin (n=6), inflamed skin (n=6), and CD4+ T-cells (n=6)	Skin biopsy (n=21)	RT-PCR
			WDR76			↑ tumor stage		Normal skin (n=6), inflamed skin (n=6), and CD4+ T-cells (n=6)	Skin biopsy (n=21)	RT-PCR
			SFXN1			↑ tumor stage		Normal skin (n=6), inflamed skin (n=6), and CD4+ T-cells (n=6)	Skin biopsy (n=21)	RT-PCR
			NAT1			↑ tumor stage		Normal skin (n=6), inflamed skin (n=6), and CD4+ T-cells (n=6)	Skin biopsy (n=21)	RT-PCR
			GINS1			↑ tumor stage		Normal skin (n=6), inflamed skin (n=6), and CD4+ T-cells (n=6)	Skin biopsy (n=21)	RT-PCR
			MCM4			↑ tumor stage		Normal skin (n=6), inflamed skin (n=6), and CD4+ T-cells (n=6)	Skin biopsy (n=21)	RT-PCR
			SNRNP40			↑ tumor stage		Normal skin (n=6), inflamed skin (n=6), and CD4+ T-cells (n=6)	Skin biopsy (n=21)	RT-PCR
			TFEC			↑ tumor stage		Normal skin (n=6), inflamed skin (n=6), and CD4+ T-cells (n=6)	Skin biopsy (n=21)	RT-PCR
			CCR10			↑ tumor stage		Normal skin (n=6), inflamed skin (n=6), and CD4+ T-cells (n=6)	Skin biopsy (n=21)	RT-PCR
			SLC7A7			↑ tumor stage		Normal skin (n=6), inflamed skin (n=6), and CD4+ T-cells (n=6)	Skin biopsy (n=21)	RT-PCR
			C18orf24			↑ tumor stage		Normal skin (n=6), inflamed skin (n=6), and CD4+ T-cells (n=6)	Skin biopsy (n=21)	RT-PCR
			MCM10			↑ tumor stage		Normal skin (n=6), inflamed skin (n=6), and CD4+ T-cells (n=6)	Skin biopsy (n=21)	RT-PCR
			C6orf129			↑ tumor stage		Normal skin (n=6), inflamed skin (n=6), and CD4+ T-cells (n=6)	Skin biopsy (n=21)	RT-PCR
			SLC16A3			↑ tumor stage		Normal skin (n=6), inflamed skin (n=6), and CD4+ T-cells (n=6)	Skin biopsy (n=21)	RT-PCR
			NCKAP1L			↑ tumor stage		Normal skin (n=6), inflamed skin (n=6), and CD4+ T-cells (n=6)	Skin biopsy (n=21)	RT-PCR
			MGC29506			↑ tumor stage		Normal skin (n=6), inflamed skin (n=6), and CD4+ T-cells (n=6)	Skin biopsy (n=21)	RT-PCR
			PLA2G7			↑ tumor stage		Normal skin (n=6), inflamed skin (n=6), and CD4+ T-cells (n=6)	Skin biopsy (n=21)	RT-PCR
			GCA			↑ tumor stage		Normal skin (n=6), inflamed skin (n=6), and CD4+ T-cells (n=6)	Skin biopsy (n=21)	RT-PCR
			NCF4			↑ tumor stage		Normal skin (n=6), inflamed skin (n=6), and CD4+ T-cells (n=6)	Skin biopsy (n=21)	RT-PCR
			NR1H3			↑ tumor stage		Normal skin (n=6), inflamed skin (n=6), and CD4+ T-cells (n=6)	Skin biopsy (n=21)	RT-PCR
			EXOSC6			↑ tumor stage		Normal skin (n=6), inflamed skin (n=6), and CD4+ T-cells (n=6)	Skin biopsy (n=21)	RT-PCR
			TM6SF1			↑ tumor stage		Normal skin (n=6), inflamed skin (n=6), and CD4+ T-cells (n=6)	Skin biopsy (n=21)	RT-PCR
			C1QC			↑ tumor stage		Normal skin (n=6), inflamed skin (n=6), and CD4+ T-cells (n=6)	Skin biopsy (n=21)	RT-PCR
			BST2			↑ tumor stage		Normal skin (n=6), inflamed skin (n=6), and CD4+ T-cells (n=6)	Skin biopsy (n=21)	RT-PCR
			CENPF			↑ tumor stage		Normal skin (n=6), inflamed skin (n=6), and CD4+ T-cells (n=6)	Skin biopsy (n=21)	RT-PCR
			IFI6			↑ tumor stage		Normal skin (n=6), inflamed skin (n=6), and CD4+ T-cells (n=6)	Skin biopsy (n=21)	RT-PCR
			NEIL3			↑ tumor stage		Normal skin (n=6), inflamed skin (n=6), and CD4+ T-cells (n=6)	Skin biopsy (n=21)	RT-PCR
			SLC38A6			↑ tumor stage		Normal skin (n=6), inflamed skin (n=6), and CD4+ T-cells (n=6)	Skin biopsy (n=21)	RT-PCR
			FCER1G			↑ tumor stage		Normal skin (n=6), inflamed skin (n=6), and CD4+ T-cells (n=6)	Skin biopsy (n=21)	RT-PCR
			SPAG5			↑ tumor stage		Normal skin (n=6), inflamed skin (n=6), and CD4+ T-cells (n=6)	Skin biopsy (n=21)	RT-PCR
			CCDC99			↑ tumor stage		Normal skin (n=6), inflamed skin (n=6), and CD4+ T-cells (n=6)	Skin biopsy (n=21)	RT-PCR
			CENPL			↑ tumor stage		Normal skin (n=6), inflamed skin (n=6), and CD4+ T-cells (n=6)	Skin biopsy (n=21)	RT-PCR
			CCR8			↑ tumor stage		Normal skin (n=6), inflamed skin (n=6), and CD4+ T-cells (n=6)	Skin biopsy (n=21)	RT-PCR
			MCM2			↑ tumor stage		Normal skin (n=6), inflamed skin (n=6), and CD4+ T-cells (n=6)	Skin biopsy (n=21)	RT-PCR
			SOCS1			↑ tumor stage		Normal skin (n=6), inflamed skin (n=6), and CD4+ T-cells (n=6)	Skin biopsy (n=21)	RT-PCR
			PSMB10			↑ tumor stage		Normal skin (n=6), inflamed skin (n=6), and CD4+ T-cells (n=6)	Skin biopsy (n=21)	RT-PCR
			CDT1			↑ tumor stage		Normal skin (n=6), inflamed skin (n=6), and CD4+ T-cells (n=6)	Skin biopsy (n=21)	RT-PCR
			STMN1			↑ tumor stage		Normal skin (n=6), inflamed skin (n=6), and CD4+ T-cells (n=6)	Skin biopsy (n=21)	RT-PCR
			HVCN1			↑ tumor stage		Normal skin (n=6), inflamed skin (n=6), and CD4+ T-cells (n=6)	Skin biopsy (n=21)	RT-PCR
			ACOT7			↑ tumor stage		Normal skin (n=6), inflamed skin (n=6), and CD4+ T-cells (n=6)	Skin biopsy (n=21)	RT-PCR
			AADACL1			↑ tumor stage		Normal skin (n=6), inflamed skin (n=6), and CD4+ T-cells (n=6)	Skin biopsy (n=21)	RT-PCR
			NCAPG2			↑ tumor stage		Normal skin (n=6), inflamed skin (n=6), and CD4+ T-cells (n=6)	Skin biopsy (n=21)	RT-PCR
			ORC6L			↑ tumor stage		Normal skin (n=6), inflamed skin (n=6), and CD4+ T-cells (n=6)	Skin biopsy (n=21)	RT-PCR
			CLEC7A			↑ tumor stage		Normal skin (n=6), inflamed skin (n=6), and CD4+ T-cells (n=6)	Skin biopsy (n=21)	RT-PCR
			C11orf75			↑ tumor stage		Normal skin (n=6), inflamed skin (n=6), and CD4+ T-cells (n=6)	Skin biopsy (n=21)	RT-PCR
			APOL1			↑ tumor stage		Normal skin (n=6), inflamed skin (n=6), and CD4+ T-cells (n=6)	Skin biopsy (n=21)	RT-PCR
			BAX			↑ tumor stage		Normal skin (n=6), inflamed skin (n=6), and CD4+ T-cells (n=6)	Skin biopsy (n=21)	RT-PCR
			TPM4			↑ tumor stage		Normal skin (n=6), inflamed skin (n=6), and CD4+ T-cells (n=6)	Skin biopsy (n=21)	RT-PCR
			CD86			↑ tumor stage		Normal skin (n=6), inflamed skin (n=6), and CD4+ T-cells (n=6)	Skin biopsy (n=21)	RT-PCR
			IL18BP			↑ tumor stage		Normal skin (n=6), inflamed skin (n=6), and CD4+ T-cells (n=6)	Skin biopsy (n=21)	RT-PCR
			TTF2			↑ tumor stage		Normal skin (n=6), inflamed skin (n=6), and CD4+ T-cells (n=6)	Skin biopsy (n=21)	RT-PCR
			KPNA2			↑ tumor stage		Normal skin (n=6), inflamed skin (n=6), and CD4+ T-cells (n=6)	Skin biopsy (n=21)	RT-PCR
			ZNF365			↑ tumor stage		Normal skin (n=6), inflamed skin (n=6), and CD4+ T-cells (n=6)	Skin biopsy (n=21)	RT-PCR
			CD74			↑ tumor stage		Normal skin (n=6), inflamed skin (n=6), and CD4+ T-cells (n=6)	Skin biopsy (n=21)	RT-PCR
			MYBL2			↑ tumor stage		Normal skin (n=6), inflamed skin (n=6), and CD4+ T-cells (n=6)	Skin biopsy (n=21)	RT-PCR
			IL26			↑ tumor stage		Normal skin (n=6), inflamed skin (n=6), and CD4+ T-cells (n=6)	Skin biopsy (n=21)	RT-PCR
			APOBEC3C			↑ tumor stage		Normal skin (n=6), inflamed skin (n=6), and CD4+ T-cells (n=6)	Skin biopsy (n=21)	RT-PCR
			MTHFD2			↑ tumor stage		Normal skin (n=6), inflamed skin (n=6), and CD4+ T-cells (n=6)	Skin biopsy (n=21)	RT-PCR
			STAT1			↑ tumor stage		Normal skin (n=6), inflamed skin (n=6), and CD4+ T-cells (n=6)	Skin biopsy (n=21)	RT-PCR
			MCM5			↑ tumor stage		Normal skin (n=6), inflamed skin (n=6), and CD4+ T-cells (n=6)	Skin biopsy (n=21)	RT-PCR
			CDCA3			↑ tumor stage		Normal skin (n=6), inflamed skin (n=6), and CD4+ T-cells (n=6)	Skin biopsy (n=21)	RT-PCR
			IGLV3‐19			↑ tumor stage		Normal skin (n=6), inflamed skin (n=6), and CD4+ T-cells (n=6)	Skin biopsy (n=21)	RT-PCR
			FEN1			↑ tumor stage		Normal skin (n=6), inflamed skin (n=6), and CD4+ T-cells (n=6)	Skin biopsy (n=21)	RT-PCR
			KIF23			↑ tumor stage		Normal skin (n=6), inflamed skin (n=6), and CD4+ T-cells (n=6)	Skin biopsy (n=21)	RT-PCR
			PPIL5			↑ tumor stage		Normal skin (n=6), inflamed skin (n=6), and CD4+ T-cells (n=6)	Skin biopsy (n=21)	RT-PCR
			CKLF			↑ tumor stage		Normal skin (n=6), inflamed skin (n=6), and CD4+ T-cells (n=6)	Skin biopsy (n=21)	RT-PCR
			C1QA			↑ tumor stage		Normal skin (n=6), inflamed skin (n=6), and CD4+ T-cells (n=6)	Skin biopsy (n=21)	RT-PCR
			GNAI2			↑ tumor stage		Normal skin (n=6), inflamed skin (n=6), and CD4+ T-cells (n=6)	Skin biopsy (n=21)	RT-PCR
			HAVCR2			↑ tumor stage		Normal skin (n=6), inflamed skin (n=6), and CD4+ T-cells (n=6)	Skin biopsy (n=21)	RT-PCR
			TMEM223			↑ tumor stage		Normal skin (n=6), inflamed skin (n=6), and CD4+ T-cells (n=6)	Skin biopsy (n=21)	RT-PCR
			BUB1			↑ tumor stage		Normal skin (n=6), inflamed skin (n=6), and CD4+ T-cells (n=6)	Skin biopsy (n=21)	RT-PCR
			NFE2L3			↑ tumor stage		Normal skin (n=6), inflamed skin (n=6), and CD4+ T-cells (n=6)	Skin biopsy (n=21)	RT-PCR
			TMEM176B			↑ tumor stage		Normal skin (n=6), inflamed skin (n=6), and CD4+ T-cells (n=6)	Skin biopsy (n=21)	RT-PCR
			FOXM1			↑ tumor stage		Normal skin (n=6), inflamed skin (n=6), and CD4+ T-cells (n=6)	Skin biopsy (n=21)	RT-PCR
			CDK2AP2			↑ tumor stage		Normal skin (n=6), inflamed skin (n=6), and CD4+ T-cells (n=6)	Skin biopsy (n=21)	RT-PCR
			HELLS			↑ tumor stage		Normal skin (n=6), inflamed skin (n=6), and CD4+ T-cells (n=6)	Skin biopsy (n=21)	RT-PCR
			DTL			↑ tumor stage		Normal skin (n=6), inflamed skin (n=6), and CD4+ T-cells (n=6)	Skin biopsy (n=21)	RT-PCR
			CDCA7			↑ tumor stage		Normal skin (n=6), inflamed skin (n=6), and CD4+ T-cells (n=6)	Skin biopsy (n=21)	RT-PCR
			PPP3R1			↑ tumor stage		Normal skin (n=6), inflamed skin (n=6), and CD4+ T-cells (n=6)	Skin biopsy (n=21)	RT-PCR
			TYMP			↑ tumor stage		Normal skin (n=6), inflamed skin (n=6), and CD4+ T-cells (n=6)	Skin biopsy (n=21)	RT-PCR
			KIF14			↑ tumor stage		Normal skin (n=6), inflamed skin (n=6), and CD4+ T-cells (n=6)	Skin biopsy (n=21)	RT-PCR
			E2F8			↑ tumor stage		Normal skin (n=6), inflamed skin (n=6), and CD4+ T-cells (n=6)	Skin biopsy (n=21)	RT-PCR
			TNFSF14			↑ tumor stage		Normal skin (n=6), inflamed skin (n=6), and CD4+ T-cells (n=6)	Skin biopsy (n=21)	RT-PCR
			CDC6			↑ tumor stage		Normal skin (n=6), inflamed skin (n=6), and CD4+ T-cells (n=6)	Skin biopsy (n=21)	RT-PCR
			STIL			↑ tumor stage		Normal skin (n=6), inflamed skin (n=6), and CD4+ T-cells (n=6)	Skin biopsy (n=21)	RT-PCR
			NCAPG			↑ tumor stage		Normal skin (n=6), inflamed skin (n=6), and CD4+ T-cells (n=6)	Skin biopsy (n=21)	RT-PCR
			ATAD2			↑ tumor stage		Normal skin (n=6), inflamed skin (n=6), and CD4+ T-cells (n=6)	Skin biopsy (n=21)	RT-PCR
			LY96			↑ tumor stage		Normal skin (n=6), inflamed skin (n=6), and CD4+ T-cells (n=6)	Skin biopsy (n=21)	RT-PCR
			CECR1			↑ tumor stage		Normal skin (n=6), inflamed skin (n=6), and CD4+ T-cells (n=6)	Skin biopsy (n=21)	RT-PCR
			IGHV3‐9			↑ tumor stage		Normal skin (n=6), inflamed skin (n=6), and CD4+ T-cells (n=6)	Skin biopsy (n=21)	RT-PCR
			FAM54A			↑ tumor stage		Normal skin (n=6), inflamed skin (n=6), and CD4+ T-cells (n=6)	Skin biopsy (n=21)	RT-PCR
			FAM26F			↑ tumor stage		Normal skin (n=6), inflamed skin (n=6), and CD4+ T-cells (n=6)	Skin biopsy (n=21)	RT-PCR
			IGSF6			↑ tumor stage		Normal skin (n=6), inflamed skin (n=6), and CD4+ T-cells (n=6)	Skin biopsy (n=21)	RT-PCR
			TTK			↑ tumor stage		Normal skin (n=6), inflamed skin (n=6), and CD4+ T-cells (n=6)	Skin biopsy (n=21)	RT-PCR
			MND1			↑ tumor stage		Normal skin (n=6), inflamed skin (n=6), and CD4+ T-cells (n=6)	Skin biopsy (n=21)	RT-PCR
			IGLV3‐1			↑ tumor stage		Normal skin (n=6), inflamed skin (n=6), and CD4+ T-cells (n=6)	Skin biopsy (n=21)	RT-PCR
			SLAMF8			↑ tumor stage		Normal skin (n=6), inflamed skin (n=6), and CD4+ T-cells (n=6)	Skin biopsy (n=21)	RT-PCR
			WDR54			↑ tumor stage		Normal skin (n=6), inflamed skin (n=6), and CD4+ T-cells (n=6)	Skin biopsy (n=21)	RT-PCR
			CHIT1			↑ tumor stage		Normal skin (n=6), inflamed skin (n=6), and CD4+ T-cells (n=6)	Skin biopsy (n=21)	RT-PCR
			CYBB			↑ tumor stage		Normal skin (n=6), inflamed skin (n=6), and CD4+ T-cells (n=6)	Skin biopsy (n=21)	RT-PCR
			FPR3			↑ tumor stage		Normal skin (n=6), inflamed skin (n=6), and CD4+ T-cells (n=6)	Skin biopsy (n=21)	RT-PCR
			FBXO5			↑ tumor stage		Normal skin (n=6), inflamed skin (n=6), and CD4+ T-cells (n=6)	Skin biopsy (n=21)	RT-PCR
			GINS2			↑ tumor stage		Normal skin (n=6), inflamed skin (n=6), and CD4+ T-cells (n=6)	Skin biopsy (n=21)	RT-PCR
			TIMD4			↑ tumor stage		Normal skin (n=6), inflamed skin (n=6), and CD4+ T-cells (n=6)	Skin biopsy (n=21)	RT-PCR
			MKI67			↑ tumor stage		Normal skin (n=6), inflamed skin (n=6), and CD4+ T-cells (n=6)	Skin biopsy (n=21)	RT-PCR
			KIFC1			↑ tumor stage		Normal skin (n=6), inflamed skin (n=6), and CD4+ T-cells (n=6)	Skin biopsy (n=21)	RT-PCR
			KIR3DL2			↑ tumor stage		Normal skin (n=6), inflamed skin (n=6), and CD4+ T-cells (n=6)	Skin biopsy (n=21)	RT-PCR
			CORO1B			↑ tumor stage		Normal skin (n=6), inflamed skin (n=6), and CD4+ T-cells (n=6)	Skin biopsy (n=21)	RT-PCR
			RAD51AP1			↑ tumor stage		Normal skin (n=6), inflamed skin (n=6), and CD4+ T-cells (n=6)	Skin biopsy (n=21)	RT-PCR
			CCNB2			↑ tumor stage		Normal skin (n=6), inflamed skin (n=6), and CD4+ T-cells (n=6)	Skin biopsy (n=21)	RT-PCR
			IGHV1‐46			↑ tumor stage		Normal skin (n=6), inflamed skin (n=6), and CD4+ T-cells (n=6)	Skin biopsy (n=21)	RT-PCR
			PRIM1			↑ tumor stage		Normal skin (n=6), inflamed skin (n=6), and CD4+ T-cells (n=6)	Skin biopsy (n=21)	RT-PCR
			HJURP			↑ tumor stage		Normal skin (n=6), inflamed skin (n=6), and CD4+ T-cells (n=6)	Skin biopsy (n=21)	RT-PCR
			IL4I1			↑ tumor stage		Normal skin (n=6), inflamed skin (n=6), and CD4+ T-cells (n=6)	Skin biopsy (n=21)	RT-PCR
			KIF15			↑ tumor stage		Normal skin (n=6), inflamed skin (n=6), and CD4+ T-cells (n=6)	Skin biopsy (n=21)	RT-PCR
			IGHV3‐23			↑ tumor stage		Normal skin (n=6), inflamed skin (n=6), and CD4+ T-cells (n=6)	Skin biopsy (n=21)	RT-PCR
			LILRB4			↑ tumor stage		Normal skin (n=6), inflamed skin (n=6), and CD4+ T-cells (n=6)	Skin biopsy (n=21)	RT-PCR
			NUSAP1			↑ tumor stage		Normal skin (n=6), inflamed skin (n=6), and CD4+ T-cells (n=6)	Skin biopsy (n=21)	RT-PCR
			ST8SIA4			↑ tumor stage		Normal skin (n=6), inflamed skin (n=6), and CD4+ T-cells (n=6)	Skin biopsy (n=21)	RT-PCR
			IGHV1‐69			↑ tumor stage		Normal skin (n=6), inflamed skin (n=6), and CD4+ T-cells (n=6)	Skin biopsy (n=21)	RT-PCR
			C1QB			↑ tumor stage		Normal skin (n=6), inflamed skin (n=6), and CD4+ T-cells (n=6)	Skin biopsy (n=21)	RT-PCR
			SNX10			↑ tumor stage		Normal skin (n=6), inflamed skin (n=6), and CD4+ T-cells (n=6)	Skin biopsy (n=21)	RT-PCR
			CHEK1			↑ tumor stage		Normal skin (n=6), inflamed skin (n=6), and CD4+ T-cells (n=6)	Skin biopsy (n=21)	RT-PCR
			CDC45L			↑ tumor stage		Normal skin (n=6), inflamed skin (n=6), and CD4+ T-cells (n=6)	Skin biopsy (n=21)	RT-PCR
			TDO2			↑ tumor stage		Normal skin (n=6), inflamed skin (n=6), and CD4+ T-cells (n=6)	Skin biopsy (n=21)	RT-PCR
			CDCA5			↑ tumor stage		Normal skin (n=6), inflamed skin (n=6), and CD4+ T-cells (n=6)	Skin biopsy (n=21)	RT-PCR
			TK1			↑ tumor stage		Normal skin (n=6), inflamed skin (n=6), and CD4+ T-cells (n=6)	Skin biopsy (n=21)	RT-PCR
			KIF4A			↑ tumor stage		Normal skin (n=6), inflamed skin (n=6), and CD4+ T-cells (n=6)	Skin biopsy (n=21)	RT-PCR
			CENPM			↑ tumor stage		Normal skin (n=6), inflamed skin (n=6), and CD4+ T-cells (n=6)	Skin biopsy (n=21)	RT-PCR
			BLM			↑ tumor stage		Normal skin (n=6), inflamed skin (n=6), and CD4+ T-cells (n=6)	Skin biopsy (n=21)	RT-PCR
			C1orf103			↑ tumor stage		Normal skin (n=6), inflamed skin (n=6), and CD4+ T-cells (n=6)	Skin biopsy (n=21)	RT-PCR
			NDC80			↑ tumor stage		Normal skin (n=6), inflamed skin (n=6), and CD4+ T-cells (n=6)	Skin biopsy (n=21)	RT-PCR
			KIF20A			↑ tumor stage		Normal skin (n=6), inflamed skin (n=6), and CD4+ T-cells (n=6)	Skin biopsy (n=21)	RT-PCR
			IGKC			↑ tumor stage		Normal skin (n=6), inflamed skin (n=6), and CD4+ T-cells (n=6)	Skin biopsy (n=21)	RT-PCR
			CENPE			↑ tumor stage		Normal skin (n=6), inflamed skin (n=6), and CD4+ T-cells (n=6)	Skin biopsy (n=21)	RT-PCR
			IGKV4‐1			↑ tumor stage		Normal skin (n=6), inflamed skin (n=6), and CD4+ T-cells (n=6)	Skin biopsy (n=21)	RT-PCR
			PTPRN2			↑ tumor stage		Normal skin (n=6), inflamed skin (n=6), and CD4+ T-cells (n=6)	Skin biopsy (n=21)	RT-PCR
			LYZ			↑ tumor stage		Normal skin (n=6), inflamed skin (n=6), and CD4+ T-cells (n=6)	Skin biopsy (n=21)	RT-PCR
			PBK			↑ tumor stage		Normal skin (n=6), inflamed skin (n=6), and CD4+ T-cells (n=6)	Skin biopsy (n=21)	RT-PCR
			BIRC5			↑ tumor stage		Normal skin (n=6), inflamed skin (n=6), and CD4+ T-cells (n=6)	Skin biopsy (n=21)	RT-PCR
			CXCL11			↑ tumor stage		Normal skin (n=6), inflamed skin (n=6), and CD4+ T-cells (n=6)	Skin biopsy (n=21)	RT-PCR
			ALOX5AP			↑ tumor stage		Normal skin (n=6), inflamed skin (n=6), and CD4+ T-cells (n=6)	Skin biopsy (n=21)	RT-PCR
			LMNB1			↑ tumor stage		Normal skin (n=6), inflamed skin (n=6), and CD4+ T-cells (n=6)	Skin biopsy (n=21)	RT-PCR
			SHCBP1			↑ tumor stage		Normal skin (n=6), inflamed skin (n=6), and CD4+ T-cells (n=6)	Skin biopsy (n=21)	RT-PCR
			MMP9			↑ tumor stage		Normal skin (n=6), inflamed skin (n=6), and CD4+ T-cells (n=6)	Skin biopsy (n=21)	RT-PCR
			DEPDC1B			↑ tumor stage		Normal skin (n=6), inflamed skin (n=6), and CD4+ T-cells (n=6)	Skin biopsy (n=21)	RT-PCR
			MELK			↑ tumor stage		Normal skin (n=6), inflamed skin (n=6), and CD4+ T-cells (n=6)	Skin biopsy (n=21)	RT-PCR
			KIF2C			↑ tumor stage		Normal skin (n=6), inflamed skin (n=6), and CD4+ T-cells (n=6)	Skin biopsy (n=21)	RT-PCR
			SPC25			↑ tumor stage		Normal skin (n=6), inflamed skin (n=6), and CD4+ T-cells (n=6)	Skin biopsy (n=21)	RT-PCR
			AURKA			↑ tumor stage		Normal skin (n=6), inflamed skin (n=6), and CD4+ T-cells (n=6)	Skin biopsy (n=21)	RT-PCR
			CENPH			↑ tumor stage		Normal skin (n=6), inflamed skin (n=6), and CD4+ T-cells (n=6)	Skin biopsy (n=21)	RT-PCR
			OIP5			↑ tumor stage		Normal skin (n=6), inflamed skin (n=6), and CD4+ T-cells (n=6)	Skin biopsy (n=21)	RT-PCR
			CCNB1			↑ tumor stage		Normal skin (n=6), inflamed skin (n=6), and CD4+ T-cells (n=6)	Skin biopsy (n=21)	RT-PCR
			CHAC2			↑ tumor stage		Normal skin (n=6), inflamed skin (n=6), and CD4+ T-cells (n=6)	Skin biopsy (n=21)	RT-PCR
			TOP2A			↑ tumor stage		Normal skin (n=6), inflamed skin (n=6), and CD4+ T-cells (n=6)	Skin biopsy (n=21)	RT-PCR
			CDCA8			↑ tumor stage		Normal skin (n=6), inflamed skin (n=6), and CD4+ T-cells (n=6)	Skin biopsy (n=21)	RT-PCR
			BUB1B			↑ tumor stage		Normal skin (n=6), inflamed skin (n=6), and CD4+ T-cells (n=6)	Skin biopsy (n=21)	RT-PCR
			KIAA0101			↑ tumor stage		Normal skin (n=6), inflamed skin (n=6), and CD4+ T-cells (n=6)	Skin biopsy (n=21)	RT-PCR
			TYMS			↑ tumor stage		Normal skin (n=6), inflamed skin (n=6), and CD4+ T-cells (n=6)	Skin biopsy (n=21)	RT-PCR
			KIF11			↑ tumor stage		Normal skin (n=6), inflamed skin (n=6), and CD4+ T-cells (n=6)	Skin biopsy (n=21)	RT-PCR
			CDKN3			↑ tumor stage		Normal skin (n=6), inflamed skin (n=6), and CD4+ T-cells (n=6)	Skin biopsy (n=21)	RT-PCR
			CDC2			↑ tumor stage		Normal skin (n=6), inflamed skin (n=6), and CD4+ T-cells (n=6)	Skin biopsy (n=21)	RT-PCR
			C4orf7			↑ tumor stage		Normal skin (n=6), inflamed skin (n=6), and CD4+ T-cells (n=6)	Skin biopsy (n=21)	RT-PCR
			TPX2			↑ tumor stage		Normal skin (n=6), inflamed skin (n=6), and CD4+ T-cells (n=6)	Skin biopsy (n=21)	RT-PCR
			NUF2			↑ tumor stage		Normal skin (n=6), inflamed skin (n=6), and CD4+ T-cells (n=6)	Skin biopsy (n=21)	RT-PCR
			AIM2			↑ tumor stage		Normal skin (n=6), inflamed skin (n=6), and CD4+ T-cells (n=6)	Skin biopsy (n=21)	RT-PCR
			NCAPH			↑ tumor stage		Normal skin (n=6), inflamed skin (n=6), and CD4+ T-cells (n=6)	Skin biopsy (n=21)	RT-PCR
			EPSTI1			↑ tumor stage		Normal skin (n=6), inflamed skin (n=6), and CD4+ T-cells (n=6)	Skin biopsy (n=21)	RT-PCR
			CTSZ			↑ tumor stage		Normal skin (n=6), inflamed skin (n=6), and CD4+ T-cells (n=6)	Skin biopsy (n=21)	RT-PCR
			CENPK			↑ tumor stage		Normal skin (n=6), inflamed skin (n=6), and CD4+ T-cells (n=6)	Skin biopsy (n=21)	RT-PCR
			KIR2DL3			↑ tumor stage		Normal skin (n=6), inflamed skin (n=6), and CD4+ T-cells (n=6)	Skin biopsy (n=21)	RT-PCR
			KRT6C			↑ tumor stage		Normal skin (n=6), inflamed skin (n=6), and CD4+ T-cells (n=6)	Skin biopsy (n=21)	RT-PCR
			UBE2T			↑ tumor stage		Normal skin (n=6), inflamed skin (n=6), and CD4+ T-cells (n=6)	Skin biopsy (n=21)	RT-PCR
			SERPINA1			↑ tumor stage		Normal skin (n=6), inflamed skin (n=6), and CD4+ T-cells (n=6)	Skin biopsy (n=21)	RT-PCR
			APOBEC3B			↑ tumor stage		Normal skin (n=6), inflamed skin (n=6), and CD4+ T-cells (n=6)	Skin biopsy (n=21)	RT-PCR
			CENPA			↑ tumor stage		Normal skin (n=6), inflamed skin (n=6), and CD4+ T-cells (n=6)	Skin biopsy (n=21)	RT-PCR
			CXCL10			↑ tumor stage		Normal skin (n=6), inflamed skin (n=6), and CD4+ T-cells (n=6)	Skin biopsy (n=21)	RT-PCR
			CCNA2			↑ tumor stage		Normal skin (n=6), inflamed skin (n=6), and CD4+ T-cells (n=6)	Skin biopsy (n=21)	RT-PCR
			CDC20			↑ tumor stage		Normal skin (n=6), inflamed skin (n=6), and CD4+ T-cells (n=6)	Skin biopsy (n=21)	RT-PCR
			ASF1B			↑ tumor stage		Normal skin (n=6), inflamed skin (n=6), and CD4+ T-cells (n=6)	Skin biopsy (n=21)	RT-PCR
			TRIP13			↑ tumor stage		Normal skin (n=6), inflamed skin (n=6), and CD4+ T-cells (n=6)	Skin biopsy (n=21)	RT-PCR
			AURKB			↑ tumor stage		Normal skin (n=6), inflamed skin (n=6), and CD4+ T-cells (n=6)	Skin biopsy (n=21)	RT-PCR
			IQCG			↑ tumor stage		Normal skin (n=6), inflamed skin (n=6), and CD4+ T-cells (n=6)	Skin biopsy (n=21)	RT-PCR
			PLA2G2D			↑ tumor stage		Normal skin (n=6), inflamed skin (n=6), and CD4+ T-cells (n=6)	Skin biopsy (n=21)	RT-PCR
			MAD2L1			↑ tumor stage		Normal skin (n=6), inflamed skin (n=6), and CD4+ T-cells (n=6)	Skin biopsy (n=21)	RT-PCR
			HMMR			↑ tumor stage		Normal skin (n=6), inflamed skin (n=6), and CD4+ T-cells (n=6)	Skin biopsy (n=21)	RT-PCR
			IDO1			↑ tumor stage		Normal skin (n=6), inflamed skin (n=6), and CD4+ T-cells (n=6)	Skin biopsy (n=21)	RT-PCR
			UBE2C			↑ tumor stage		Normal skin (n=6), inflamed skin (n=6), and CD4+ T-cells (n=6)	Skin biopsy (n=21)	RT-PCR
			TMEM163			↑ tumor stage		Normal skin (n=6), inflamed skin (n=6), and CD4+ T-cells (n=6)	Skin biopsy (n=21)	RT-PCR
			CEP55			↑ tumor stage		Normal skin (n=6), inflamed skin (n=6), and CD4+ T-cells (n=6)	Skin biopsy (n=21)	RT-PCR
			MMP1			↑ tumor stage		Normal skin (n=6), inflamed skin (n=6), and CD4+ T-cells (n=6)	Skin biopsy (n=21)	RT-PCR
			CCL18			↑ tumor stage		Normal skin (n=6), inflamed skin (n=6), and CD4+ T-cells (n=6)	Skin biopsy (n=21)	RT-PCR
			CKS2			↑ tumor stage		Normal skin (n=6), inflamed skin (n=6), and CD4+ T-cells (n=6)	Skin biopsy (n=21)	RT-PCR
			UBD			↑ tumor stage		Normal skin (n=6), inflamed skin (n=6), and CD4+ T-cells (n=6)	Skin biopsy (n=21)	RT-PCR
			DLGAP5			↑ tumor stage		Normal skin (n=6), inflamed skin (n=6), and CD4+ T-cells (n=6)	Skin biopsy (n=21)	RT-PCR
			PTPN7			↑ tumor stage		Normal skin (n=6), inflamed skin (n=6), and CD4+ T-cells (n=6)	Skin biopsy (n=21)	RT-PCR
			SPP1			↑ tumor stage		Normal skin (n=6), inflamed skin (n=6), and CD4+ T-cells (n=6)	Skin biopsy (n=21)	RT-PCR
			CXCL9			↑ tumor stage		Normal skin (n=6), inflamed skin (n=6), and CD4+ T-cells (n=6)	Skin biopsy (n=21)	RT-PCR
			PTPRCAP			↑ tumor stage		Normal skin (n=6), inflamed skin (n=6), and CD4+ T-cells (n=6)	Skin biopsy (n=21)	RT-PCR
			RRM2			↑ tumor stage		Normal skin (n=6), inflamed skin (n=6), and CD4+ T-cells (n=6)	Skin biopsy (n=21)	RT-PCR
			CXCL13			↑ tumor stage		Normal skin (n=6), inflamed skin (n=6), and CD4+ T-cells (n=6)	Skin biopsy (n=21)	RT-PCR
			GTSF1			↑ tumor stage		Normal skin (n=6), inflamed skin (n=6), and CD4+ T-cells (n=6)	Skin biopsy (n=21)	RT-PCR
			IL32			↑ tumor stage		Normal skin (n=6), inflamed skin (n=6), and CD4+ T-cells (n=6)	Skin biopsy (n=21)	RT-PCR
			ADAMDEC1			↑ tumor stage		Normal skin (n=6), inflamed skin (n=6), and CD4+ T-cells (n=6)	Skin biopsy (n=21)	RT-PCR
7	Bastidas Torres et al. 2018	Treatment mentioned, however no specific treatments listed	RPS27A			↓ Tumor stage MF (IIB-IVA2) n = 8		CD4 + T-cells (n = 35)- Specifically: Formed by seven Normal CD4+ T‐cell subsets (Tnaïve, TH1, TH2, TH17, Treg, TEM, TCM; five samples per subset).	Skin biopsy (n = 8)	RNA Seq
			NACA2			↓ Tumor stage MF (IIB-IVA2)		CD4 + T-cells (n = 35)- Specifically: Formed by seven Normal CD4+ T‐cell subsets (Tnaïve, TH1, TH2, TH17, Treg, TEM, TCM; five samples per subset).	Skin biopsy (n = 8)	RNA Seq
			NLRP1			↓ Tumor stage MF (IIB-IVA2)		CD4 + T-cells (n = 35)- Specifically: Formed by seven Normal CD4+ T‐cell subsets (Tnaïve, TH1, TH2, TH17, Treg, TEM, TCM; five samples per subset).	Skin biopsy (n = 8)	RNA Seq
			SRSF5			↓ Tumor stage MF (IIB-IVA2)		CD4 + T-cells (n = 35)- Specifically: Formed by seven Normal CD4+ T‐cell subsets (Tnaïve, TH1, TH2, TH17, Treg, TEM, TCM; five samples per subset).	Skin biopsy (n = 8)	RNA Seq
			NACA			↓ Tumor stage MF (IIB-IVA2)		CD4 + T-cells (n = 35)- Specifically: Formed by seven Normal CD4+ T‐cell subsets (Tnaïve, TH1, TH2, TH17, Treg, TEM, TCM; five samples per subset).	Skin biopsy (n = 8)	RNA Seq
			RPL11			↓ Tumor stage MF (IIB-IVA2)		CD4 + T-cells (n = 35)- Specifically: Formed by seven Normal CD4+ T‐cell subsets (Tnaïve, TH1, TH2, TH17, Treg, TEM, TCM; five samples per subset).	Skin biopsy (n = 8)	RNA Seq
			GLTSCR2			↓ Tumor stage MF (IIB-IVA2)		CD4 + T-cells (n = 35)- Specifically: Formed by seven Normal CD4+ T‐cell subsets (Tnaïve, TH1, TH2, TH17, Treg, TEM, TCM; five samples per subset).	Skin biopsy (n = 8)	RNA Seq
			FNBP4			↓ Tumor stage MF (IIB-IVA2)		CD4 + T-cells (n = 35)- Specifically: Formed by seven Normal CD4+ T‐cell subsets (Tnaïve, TH1, TH2, TH17, Treg, TEM, TCM; five samples per subset).	Skin biopsy (n = 8)	RNA Seq
			RPL22			↓ Tumor stage MF (IIB-IVA2)		CD4 + T-cells (n = 35)- Specifically: Formed by seven Normal CD4+ T‐cell subsets (Tnaïve, TH1, TH2, TH17, Treg, TEM, TCM; five samples per subset).	Skin biopsy (n = 8)	RNA Seq
			RPL38			↓ Tumor stage MF (IIB-IVA2)		CD4 + T-cells (n = 35)- Specifically: Formed by seven Normal CD4+ T‐cell subsets (Tnaïve, TH1, TH2, TH17, Treg, TEM, TCM; five samples per subset).	Skin biopsy (n = 8)	RNA Seq
			RPS25			↓ Tumor stage MF (IIB-IVA2)		CD4 + T-cells (n = 35)- Specifically: Formed by seven Normal CD4+ T‐cell subsets (Tnaïve, TH1, TH2, TH17, Treg, TEM, TCM; five samples per subset).	Skin biopsy (n = 8)	RNA Seq
			RPL37A			↓ Tumor stage MF (IIB-IVA2)		CD4 + T-cells (n = 35)- Specifically: Formed by seven Normal CD4+ T‐cell subsets (Tnaïve, TH1, TH2, TH17, Treg, TEM, TCM; five samples per subset).	Skin biopsy (n = 8)	RNA Seq
			RBM25			↓ Tumor stage MF (IIB-IVA2)		CD4 + T-cells (n = 35)- Specifically: Formed by seven Normal CD4+ T‐cell subsets (Tnaïve, TH1, TH2, TH17, Treg, TEM, TCM; five samples per subset).	Skin biopsy (n = 8)	RNA Seq
			SUPT5H			↓ Tumor stage MF (IIB-IVA2)		CD4 + T-cells (n = 35)- Specifically: Formed by seven Normal CD4+ T‐cell subsets (Tnaïve, TH1, TH2, TH17, Treg, TEM, TCM; five samples per subset).	Skin biopsy (n = 8)	RNA Seq
			UBA52			↓ Tumor stage MF (IIB-IVA2)		CD4 + T-cells (n = 35)- Specifically: Formed by seven Normal CD4+ T‐cell subsets (Tnaïve, TH1, TH2, TH17, Treg, TEM, TCM; five samples per subset).	Skin biopsy (n = 8)	RNA Seq
			FOXJ2			↓ Tumor stage MF (IIB-IVA2)		CD4 + T-cells (n = 35)- Specifically: Formed by seven Normal CD4+ T‐cell subsets (Tnaïve, TH1, TH2, TH17, Treg, TEM, TCM; five samples per subset).	Skin biopsy (n = 8)	RNA Seq
			RSRC2			↓ Tumor stage MF (IIB-IVA2)		CD4 + T-cells (n = 35)- Specifically: Formed by seven Normal CD4+ T‐cell subsets (Tnaïve, TH1, TH2, TH17, Treg, TEM, TCM; five samples per subset).	Skin biopsy (n = 8)	RNA Seq
			CCNL2			↓ Tumor stage MF (IIB-IVA2)		CD4 + T-cells (n = 35)- Specifically: Formed by seven Normal CD4+ T‐cell subsets (Tnaïve, TH1, TH2, TH17, Treg, TEM, TCM; five samples per subset).	Skin biopsy (n = 8)	RNA Seq
			RPL35A			↓ Tumor stage MF (IIB-IVA2)		CD4 + T-cells (n = 35)- Specifically: Formed by seven Normal CD4+ T‐cell subsets (Tnaïve, TH1, TH2, TH17, Treg, TEM, TCM; five samples per subset).	Skin biopsy (n = 8)	RNA Seq
			VAMP2			↓ Tumor stage MF (IIB-IVA2)		CD4 + T-cells (n = 35)- Specifically: Formed by seven Normal CD4+ T‐cell subsets (Tnaïve, TH1, TH2, TH17, Treg, TEM, TCM; five samples per subset).	Skin biopsy (n = 8)	RNA Seq
			SRRM1			↓ Tumor stage MF (IIB-IVA2)		CD4 + T-cells (n = 35)- Specifically: Formed by seven Normal CD4+ T‐cell subsets (Tnaïve, TH1, TH2, TH17, Treg, TEM, TCM; five samples per subset).	Skin biopsy (n = 8)	RNA Seq
			RPL27			↓ Tumor stage MF (IIB-IVA2)		CD4 + T-cells (n = 35)- Specifically: Formed by seven Normal CD4+ T‐cell subsets (Tnaïve, TH1, TH2, TH17, Treg, TEM, TCM; five samples per subset).	Skin biopsy (n = 8)	RNA Seq
			TSSK3			↓ Tumor stage MF (IIB-IVA2)		CD4 + T-cells (n = 35)- Specifically: Formed by seven Normal CD4+ T‐cell subsets (Tnaïve, TH1, TH2, TH17, Treg, TEM, TCM; five samples per subset).	Skin biopsy (n = 8)	RNA Seq
			SNHG6			↓ Tumor stage MF (IIB-IVA2)		CD4 + T-cells (n = 35)- Specifically: Formed by seven Normal CD4+ T‐cell subsets (Tnaïve, TH1, TH2, TH17, Treg, TEM, TCM; five samples per subset).	Skin biopsy (n = 8)	RNA Seq
			LEPROTL1			↓ Tumor stage MF (IIB-IVA2)		CD4 + T-cells (n = 35)- Specifically: Formed by seven Normal CD4+ T‐cell subsets (Tnaïve, TH1, TH2, TH17, Treg, TEM, TCM; five samples per subset).	Skin biopsy (n = 8)	RNA Seq
			RPS6			↓ Tumor stage MF (IIB-IVA2)		CD4 + T-cells (n = 35)- Specifically: Formed by seven Normal CD4+ T‐cell subsets (Tnaïve, TH1, TH2, TH17, Treg, TEM, TCM; five samples per subset).	Skin biopsy (n = 8)	RNA Seq
			HNRNPH3			↓ Tumor stage MF (IIB-IVA2)		CD4 + T-cells (n = 35)- Specifically: Formed by seven Normal CD4+ T‐cell subsets (Tnaïve, TH1, TH2, TH17, Treg, TEM, TCM; five samples per subset).	Skin biopsy (n = 8)	RNA Seq
			RPS18			↓ Tumor stage MF (IIB-IVA2)		CD4 + T-cells (n = 35)- Specifically: Formed by seven Normal CD4+ T‐cell subsets (Tnaïve, TH1, TH2, TH17, Treg, TEM, TCM; five samples per subset).	Skin biopsy (n = 8)	RNA Seq
			MIR4426			↓ Tumor stage MF (IIB-IVA2)		CD4 + T-cells (n = 35)- Specifically: Formed by seven Normal CD4+ T‐cell subsets (Tnaïve, TH1, TH2, TH17, Treg, TEM, TCM; five samples per subset).	Skin biopsy (n = 8)	RNA Seq
			KIZ			↓ Tumor stage MF (IIB-IVA2)		CD4 + T-cells (n = 35)- Specifically: Formed by seven Normal CD4+ T‐cell subsets (Tnaïve, TH1, TH2, TH17, Treg, TEM, TCM; five samples per subset).	Skin biopsy (n = 8)	RNA Seq
			TOMM7			↓ Tumor stage MF (IIB-IVA2)		CD4 + T-cells (n = 35)- Specifically: Formed by seven Normal CD4+ T‐cell subsets (Tnaïve, TH1, TH2, TH17, Treg, TEM, TCM; five samples per subset).	Skin biopsy (n = 8)	RNA Seq
			LOC101243545			↓ Tumor stage MF (IIB-IVA2)		CD4 + T-cells (n = 35)- Specifically: Formed by seven Normal CD4+ T‐cell subsets (Tnaïve, TH1, TH2, TH17, Treg, TEM, TCM; five samples per subset).	Skin biopsy (n = 8)	RNA Seq
			NKTR			↓ Tumor stage MF (IIB-IVA2)		CD4 + T-cells (n = 35)- Specifically: Formed by seven Normal CD4+ T‐cell subsets (Tnaïve, TH1, TH2, TH17, Treg, TEM, TCM; five samples per subset).	Skin biopsy (n = 8)	RNA Seq
			GOLGA8B			↓ Tumor stage MF (IIB-IVA2)		CD4 + T-cells (n = 35)- Specifically: Formed by seven Normal CD4+ T‐cell subsets (Tnaïve, TH1, TH2, TH17, Treg, TEM, TCM; five samples per subset).	Skin biopsy (n = 8)	RNA Seq
			OTUD3			↓ Tumor stage MF (IIB-IVA2)		CD4 + T-cells (n = 35)- Specifically: Formed by seven Normal CD4+ T‐cell subsets (Tnaïve, TH1, TH2, TH17, Treg, TEM, TCM; five samples per subset).	Skin biopsy (n = 8)	RNA Seq
			SRSF8			↓ Tumor stage MF (IIB-IVA2)		CD4 + T-cells (n = 35)- Specifically: Formed by seven Normal CD4+ T‐cell subsets (Tnaïve, TH1, TH2, TH17, Treg, TEM, TCM; five samples per subset).	Skin biopsy (n = 8)	RNA Seq
			ATF4			↓ Tumor stage MF (IIB-IVA2)		CD4 + T-cells (n = 35)- Specifically: Formed by seven Normal CD4+ T‐cell subsets (Tnaïve, TH1, TH2, TH17, Treg, TEM, TCM; five samples per subset).	Skin biopsy (n = 8)	RNA Seq
			GOLGA8A			↓ Tumor stage MF (IIB-IVA2)		CD4 + T-cells (n = 35)- Specifically: Formed by seven Normal CD4+ T‐cell subsets (Tnaïve, TH1, TH2, TH17, Treg, TEM, TCM; five samples per subset).	Skin biopsy (n = 8)	RNA Seq
			SARAF			↓ Tumor stage MF (IIB-IVA2)		CD4 + T-cells (n = 35)- Specifically: Formed by seven Normal CD4+ T‐cell subsets (Tnaïve, TH1, TH2, TH17, Treg, TEM, TCM; five samples per subset).	Skin biopsy (n = 8)	RNA Seq
			RPS24			↓ Tumor stage MF (IIB-IVA2)		CD4 + T-cells (n = 35)- Specifically: Formed by seven Normal CD4+ T‐cell subsets (Tnaïve, TH1, TH2, TH17, Treg, TEM, TCM; five samples per subset).	Skin biopsy (n = 8)	RNA Seq
			RPL36			↓ Tumor stage MF (IIB-IVA2)		CD4 + T-cells (n = 35)- Specifically: Formed by seven Normal CD4+ T‐cell subsets (Tnaïve, TH1, TH2, TH17, Treg, TEM, TCM; five samples per subset).	Skin biopsy (n = 8)	RNA Seq
			WASH3P			↓ Tumor stage MF (IIB-IVA2)		CD4 + T-cells (n = 35)- Specifically: Formed by seven Normal CD4+ T‐cell subsets (Tnaïve, TH1, TH2, TH17, Treg, TEM, TCM; five samples per subset).	Skin biopsy (n = 8)	RNA Seq
			RPL14			↓ Tumor stage MF (IIB-IVA2)		CD4 + T-cells (n = 35)- Specifically: Formed by seven Normal CD4+ T‐cell subsets (Tnaïve, TH1, TH2, TH17, Treg, TEM, TCM; five samples per subset).	Skin biopsy (n = 8)	RNA Seq
			C12orf65			↓ Tumor stage MF (IIB-IVA2)		CD4 + T-cells (n = 35)- Specifically: Formed by seven Normal CD4+ T‐cell subsets (Tnaïve, TH1, TH2, TH17, Treg, TEM, TCM; five samples per subset).	Skin biopsy (n = 8)	RNA Seq
			EEF1G			↓ Tumor stage MF (IIB-IVA2)		CD4 + T-cells (n = 35)- Specifically: Formed by seven Normal CD4+ T‐cell subsets (Tnaïve, TH1, TH2, TH17, Treg, TEM, TCM; five samples per subset).	Skin biopsy (n = 8)	RNA Seq
			HNRNPH1			↓ Tumor stage MF (IIB-IVA2)		CD4 + T-cells (n = 35)- Specifically: Formed by seven Normal CD4+ T‐cell subsets (Tnaïve, TH1, TH2, TH17, Treg, TEM, TCM; five samples per subset).	Skin biopsy (n = 8)	RNA Seq
			SYF2			↓ Tumor stage MF (IIB-IVA2)		CD4 + T-cells (n = 35)- Specifically: Formed by seven Normal CD4+ T‐cell subsets (Tnaïve, TH1, TH2, TH17, Treg, TEM, TCM; five samples per subset).	Skin biopsy (n = 8)	RNA Seq
			RPS20			↓ Tumor stage MF (IIB-IVA2)		CD4 + T-cells (n = 35)- Specifically: Formed by seven Normal CD4+ T‐cell subsets (Tnaïve, TH1, TH2, TH17, Treg, TEM, TCM; five samples per subset).	Skin biopsy (n = 8)	RNA Seq
			SFSWAP			↓ Tumor stage MF (IIB-IVA2)		CD4 + T-cells (n = 35)- Specifically: Formed by seven Normal CD4+ T‐cell subsets (Tnaïve, TH1, TH2, TH17, Treg, TEM, TCM; five samples per subset).	Skin biopsy (n = 8)	RNA Seq
			TRIM39			↓ Tumor stage MF (IIB-IVA2)		CD4 + T-cells (n = 35)- Specifically: Formed by seven Normal CD4+ T‐cell subsets (Tnaïve, TH1, TH2, TH17, Treg, TEM, TCM; five samples per subset).	Skin biopsy (n = 8)	RNA Seq
			PARP6			↓ Tumor stage MF (IIB-IVA2)		CD4 + T-cells (n = 35)- Specifically: Formed by seven Normal CD4+ T‐cell subsets (Tnaïve, TH1, TH2, TH17, Treg, TEM, TCM; five samples per subset).	Skin biopsy (n = 8)	RNA Seq
			IK			↓ Tumor stage MF (IIB-IVA2)		CD4 + T-cells (n = 35)- Specifically: Formed by seven Normal CD4+ T‐cell subsets (Tnaïve, TH1, TH2, TH17, Treg, TEM, TCM; five samples per subset).	Skin biopsy (n = 8)	RNA Seq
			ZMYM6			↓ Tumor stage MF (IIB-IVA2)		CD4 + T-cells (n = 35)- Specifically: Formed by seven Normal CD4+ T‐cell subsets (Tnaïve, TH1, TH2, TH17, Treg, TEM, TCM; five samples per subset).	Skin biopsy (n = 8)	RNA Seq
			C9orf78			↓ Tumor stage MF (IIB-IVA2)		CD4 + T-cells (n = 35)- Specifically: Formed by seven Normal CD4+ T‐cell subsets (Tnaïve, TH1, TH2, TH17, Treg, TEM, TCM; five samples per subset).	Skin biopsy (n = 8)	RNA Seq
			VCPKMT			↓ Tumor stage MF (IIB-IVA2)		CD4 + T-cells (n = 35)- Specifically: Formed by seven Normal CD4+ T‐cell subsets (Tnaïve, TH1, TH2, TH17, Treg, TEM, TCM; five samples per subset).	Skin biopsy (n = 8)	RNA Seq
			RPL3			↓ Tumor stage MF (IIB-IVA2)		CD4 + T-cells (n = 35)- Specifically: Formed by seven Normal CD4+ T‐cell subsets (Tnaïve, TH1, TH2, TH17, Treg, TEM, TCM; five samples per subset).	Skin biopsy (n = 8)	RNA Seq
			ARID4A			↓ Tumor stage MF (IIB-IVA2)		CD4 + T-cells (n = 35)- Specifically: Formed by seven Normal CD4+ T‐cell subsets (Tnaïve, TH1, TH2, TH17, Treg, TEM, TCM; five samples per subset).	Skin biopsy (n = 8)	RNA Seq
			SNRNP48			↓ Tumor stage MF (IIB-IVA2)		CD4 + T-cells (n = 35)- Specifically: Formed by seven Normal CD4+ T‐cell subsets (Tnaïve, TH1, TH2, TH17, Treg, TEM, TCM; five samples per subset).	Skin biopsy (n = 8)	RNA Seq
			NPHP3			↓ Tumor stage MF (IIB-IVA2)		CD4 + T-cells (n = 35)- Specifically: Formed by seven Normal CD4+ T‐cell subsets (Tnaïve, TH1, TH2, TH17, Treg, TEM, TCM; five samples per subset).	Skin biopsy (n = 8)	RNA Seq
			TRMU			↓ Tumor stage MF (IIB-IVA2)		CD4 + T-cells (n = 35)- Specifically: Formed by seven Normal CD4+ T‐cell subsets (Tnaïve, TH1, TH2, TH17, Treg, TEM, TCM; five samples per subset).	Skin biopsy (n = 8)	RNA Seq
			TPT1			↓ Tumor stage MF (IIB-IVA2)		CD4 + T-cells (n = 35)- Specifically: Formed by seven Normal CD4+ T‐cell subsets (Tnaïve, TH1, TH2, TH17, Treg, TEM, TCM; five samples per subset).	Skin biopsy (n = 8)	RNA Seq
			GRIPAP1			↓ Tumor stage MF (IIB-IVA2)		CD4 + T-cells (n = 35)- Specifically: Formed by seven Normal CD4+ T‐cell subsets (Tnaïve, TH1, TH2, TH17, Treg, TEM, TCM; five samples per subset).	Skin biopsy (n = 8)	RNA Seq
			CCDC93			↓ Tumor stage MF (IIB-IVA2)		CD4 + T-cells (n = 35)- Specifically: Formed by seven Normal CD4+ T‐cell subsets (Tnaïve, TH1, TH2, TH17, Treg, TEM, TCM; five samples per subset).	Skin biopsy (n = 8)	RNA Seq
			RPL12			↓ Tumor stage MF (IIB-IVA2)		CD4 + T-cells (n = 35)- Specifically: Formed by seven Normal CD4+ T‐cell subsets (Tnaïve, TH1, TH2, TH17, Treg, TEM, TCM; five samples per subset).	Skin biopsy (n = 8)	RNA Seq
			BTF3			↓ Tumor stage MF (IIB-IVA2)		CD4 + T-cells (n = 35)- Specifically: Formed by seven Normal CD4+ T‐cell subsets (Tnaïve, TH1, TH2, TH17, Treg, TEM, TCM; five samples per subset).	Skin biopsy (n = 8)	RNA Seq
			RPL4			↓ Tumor stage MF (IIB-IVA2)		CD4 + T-cells (n = 35)- Specifically: Formed by seven Normal CD4+ T‐cell subsets (Tnaïve, TH1, TH2, TH17, Treg, TEM, TCM; five samples per subset).	Skin biopsy (n = 8)	RNA Seq
			SGSM2			↓ Tumor stage MF (IIB-IVA2)		CD4 + T-cells (n = 35)- Specifically: Formed by seven Normal CD4+ T‐cell subsets (Tnaïve, TH1, TH2, TH17, Treg, TEM, TCM; five samples per subset).	Skin biopsy (n = 8)	RNA Seq
			RPL7			↓ Tumor stage MF (IIB-IVA2)		CD4 + T-cells (n = 35)- Specifically: Formed by seven Normal CD4+ T‐cell subsets (Tnaïve, TH1, TH2, TH17, Treg, TEM, TCM; five samples per subset).	Skin biopsy (n = 8)	RNA Seq
			RPS23			↓ Tumor stage MF (IIB-IVA2)		CD4 + T-cells (n = 35)- Specifically: Formed by seven Normal CD4+ T‐cell subsets (Tnaïve, TH1, TH2, TH17, Treg, TEM, TCM; five samples per subset).	Skin biopsy (n = 8)	RNA Seq
			C8orf59			↓ Tumor stage MF (IIB-IVA2)		CD4 + T-cells (n = 35)- Specifically: Formed by seven Normal CD4+ T‐cell subsets (Tnaïve, TH1, TH2, TH17, Treg, TEM, TCM; five samples per subset).	Skin biopsy (n = 8)	RNA Seq
			LY6G5B			↓ Tumor stage MF (IIB-IVA2)		CD4 + T-cells (n = 35)- Specifically: Formed by seven Normal CD4+ T‐cell subsets (Tnaïve, TH1, TH2, TH17, Treg, TEM, TCM; five samples per subset).	Skin biopsy (n = 8)	RNA Seq
			RPL24			↓ Tumor stage MF (IIB-IVA2)		CD4 + T-cells (n = 35)- Specifically: Formed by seven Normal CD4+ T‐cell subsets (Tnaïve, TH1, TH2, TH17, Treg, TEM, TCM; five samples per subset).	Skin biopsy (n = 8)	RNA Seq
			MORN3			↓ Tumor stage MF (IIB-IVA2)		CD4 + T-cells (n = 35)- Specifically: Formed by seven Normal CD4+ T‐cell subsets (Tnaïve, TH1, TH2, TH17, Treg, TEM, TCM; five samples per subset).	Skin biopsy (n = 8)	RNA Seq
			PHF1			↓ Tumor stage MF (IIB-IVA2)		CD4 + T-cells (n = 35)- Specifically: Formed by seven Normal CD4+ T‐cell subsets (Tnaïve, TH1, TH2, TH17, Treg, TEM, TCM; five samples per subset).	Skin biopsy (n = 8)	RNA Seq
			TSR2			↓ Tumor stage MF (IIB-IVA2)		CD4 + T-cells (n = 35)- Specifically: Formed by seven Normal CD4+ T‐cell subsets (Tnaïve, TH1, TH2, TH17, Treg, TEM, TCM; five samples per subset).	Skin biopsy (n = 8)	RNA Seq
			PRPF38B			↓ Tumor stage MF (IIB-IVA2)		CD4 + T-cells (n = 35)- Specifically: Formed by seven Normal CD4+ T‐cell subsets (Tnaïve, TH1, TH2, TH17, Treg, TEM, TCM; five samples per subset).	Skin biopsy (n = 8)	RNA Seq
			RPL31			↓ Tumor stage MF (IIB-IVA2)		CD4 + T-cells (n = 35)- Specifically: Formed by seven Normal CD4+ T‐cell subsets (Tnaïve, TH1, TH2, TH17, Treg, TEM, TCM; five samples per subset).	Skin biopsy (n = 8)	RNA Seq
			YTHDC1			↓ Tumor stage MF (IIB-IVA2)		CD4 + T-cells (n = 35)- Specifically: Formed by seven Normal CD4+ T‐cell subsets (Tnaïve, TH1, TH2, TH17, Treg, TEM, TCM; five samples per subset).	Skin biopsy (n = 8)	RNA Seq
			WBP11			↓ Tumor stage MF (IIB-IVA2)		CD4 + T-cells (n = 35)- Specifically: Formed by seven Normal CD4+ T‐cell subsets (Tnaïve, TH1, TH2, TH17, Treg, TEM, TCM; five samples per subset).	Skin biopsy (n = 8)	RNA Seq
			ACIN1			↓ Tumor stage MF (IIB-IVA2)		CD4 + T-cells (n = 35)- Specifically: Formed by seven Normal CD4+ T‐cell subsets (Tnaïve, TH1, TH2, TH17, Treg, TEM, TCM; five samples per subset).	Skin biopsy (n = 8)	RNA Seq
			MIA3			↓ Tumor stage MF (IIB-IVA2)		CD4 + T-cells (n = 35)- Specifically: Formed by seven Normal CD4+ T‐cell subsets (Tnaïve, TH1, TH2, TH17, Treg, TEM, TCM; five samples per subset).	Skin biopsy (n = 8)	RNA Seq
			RPS12			↓ Tumor stage MF (IIB-IVA2)		CD4 + T-cells (n = 35)- Specifically: Formed by seven Normal CD4+ T‐cell subsets (Tnaïve, TH1, TH2, TH17, Treg, TEM, TCM; five samples per subset).	Skin biopsy (n = 8)	RNA Seq
			CPSF7			↓ Tumor stage MF (IIB-IVA2)		CD4 + T-cells (n = 35)- Specifically: Formed by seven Normal CD4+ T‐cell subsets (Tnaïve, TH1, TH2, TH17, Treg, TEM, TCM; five samples per subset).	Skin biopsy (n = 8)	RNA Seq
			DDX24			↓ Tumor stage MF (IIB-IVA2)		CD4 + T-cells (n = 35)- Specifically: Formed by seven Normal CD4+ T‐cell subsets (Tnaïve, TH1, TH2, TH17, Treg, TEM, TCM; five samples per subset).	Skin biopsy (n = 8)	RNA Seq
			C19orf53			↓ Tumor stage MF (IIB-IVA2)		CD4 + T-cells (n = 35)- Specifically: Formed by seven Normal CD4+ T‐cell subsets (Tnaïve, TH1, TH2, TH17, Treg, TEM, TCM; five samples per subset).	Skin biopsy (n = 8)	RNA Seq
			RPL19P12			↓ Tumor stage MF (IIB-IVA2)		CD4 + T-cells (n = 35)- Specifically: Formed by seven Normal CD4+ T‐cell subsets (Tnaïve, TH1, TH2, TH17, Treg, TEM, TCM; five samples per subset).	Skin biopsy (n = 8)	RNA Seq
			RPL30			↓ Tumor stage MF (IIB-IVA2)		CD4 + T-cells (n = 35)- Specifically: Formed by seven Normal CD4+ T‐cell subsets (Tnaïve, TH1, TH2, TH17, Treg, TEM, TCM; five samples per subset).	Skin biopsy (n = 8)	RNA Seq
			CDK11A			↓ Tumor stage MF (IIB-IVA2)		CD4 + T-cells (n = 35)- Specifically: Formed by seven Normal CD4+ T‐cell subsets (Tnaïve, TH1, TH2, TH17, Treg, TEM, TCM; five samples per subset).	Skin biopsy (n = 8)	RNA Seq
			EPC1			↓ Tumor stage MF (IIB-IVA2)		CD4 + T-cells (n = 35)- Specifically: Formed by seven Normal CD4+ T‐cell subsets (Tnaïve, TH1, TH2, TH17, Treg, TEM, TCM; five samples per subset).	Skin biopsy (n = 8)	RNA Seq
			PHF12			↓ Tumor stage MF (IIB-IVA2)		CD4 + T-cells (n = 35)- Specifically: Formed by seven Normal CD4+ T‐cell subsets (Tnaïve, TH1, TH2, TH17, Treg, TEM, TCM; five samples per subset).	Skin biopsy (n = 8)	RNA Seq
			SAFB2			↓ Tumor stage MF (IIB-IVA2)		CD4 + T-cells (n = 35)- Specifically: Formed by seven Normal CD4+ T‐cell subsets (Tnaïve, TH1, TH2, TH17, Treg, TEM, TCM; five samples per subset).	Skin biopsy (n = 8)	RNA Seq
			CWC25			↓ Tumor stage MF (IIB-IVA2)		CD4 + T-cells (n = 35)- Specifically: Formed by seven Normal CD4+ T‐cell subsets (Tnaïve, TH1, TH2, TH17, Treg, TEM, TCM; five samples per subset).	Skin biopsy (n = 8)	RNA Seq
			FAU			↓ Tumor stage MF (IIB-IVA2)		CD4 + T-cells (n = 35)- Specifically: Formed by seven Normal CD4+ T‐cell subsets (Tnaïve, TH1, TH2, TH17, Treg, TEM, TCM; five samples per subset).	Skin biopsy (n = 8)	RNA Seq
			RPS15A			↓ Tumor stage MF (IIB-IVA2)		CD4 + T-cells (n = 35)- Specifically: Formed by seven Normal CD4+ T‐cell subsets (Tnaïve, TH1, TH2, TH17, Treg, TEM, TCM; five samples per subset).	Skin biopsy (n = 8)	RNA Seq
			CHCHD7			↓ Tumor stage MF (IIB-IVA2)		CD4 + T-cells (n = 35)- Specifically: Formed by seven Normal CD4+ T‐cell subsets (Tnaïve, TH1, TH2, TH17, Treg, TEM, TCM; five samples per subset).	Skin biopsy (n = 8)	RNA Seq
			TSPYL2			↓ Tumor stage MF (IIB-IVA2)		CD4 + T-cells (n = 35)- Specifically: Formed by seven Normal CD4+ T‐cell subsets (Tnaïve, TH1, TH2, TH17, Treg, TEM, TCM; five samples per subset).	Skin biopsy (n = 8)	RNA Seq
			CREBRF			↓ Tumor stage MF (IIB-IVA2)		CD4 + T-cells (n = 35)- Specifically: Formed by seven Normal CD4+ T‐cell subsets (Tnaïve, TH1, TH2, TH17, Treg, TEM, TCM; five samples per subset).	Skin biopsy (n = 8)	RNA Seq
			NOP58			↓ Tumor stage MF (IIB-IVA2)		CD4 + T-cells (n = 35)- Specifically: Formed by seven Normal CD4+ T‐cell subsets (Tnaïve, TH1, TH2, TH17, Treg, TEM, TCM; five samples per subset).	Skin biopsy (n = 8)	RNA Seq
			PHF10			↓ Tumor stage MF (IIB-IVA2)		CD4 + T-cells (n = 35)- Specifically: Formed by seven Normal CD4+ T‐cell subsets (Tnaïve, TH1, TH2, TH17, Treg, TEM, TCM; five samples per subset).	Skin biopsy (n = 8)	RNA Seq
			SH3BP5-AS1			↓ Tumor stage MF (IIB-IVA2)		CD4 + T-cells (n = 35)- Specifically: Formed by seven Normal CD4+ T‐cell subsets (Tnaïve, TH1, TH2, TH17, Treg, TEM, TCM; five samples per subset).	Skin biopsy (n = 8)	RNA Seq
			NPIPB5			↓ Tumor stage MF (IIB-IVA2)		CD4 + T-cells (n = 35)- Specifically: Formed by seven Normal CD4+ T‐cell subsets (Tnaïve, TH1, TH2, TH17, Treg, TEM, TCM; five samples per subset).	Skin biopsy (n = 8)	RNA Seq
			SRSF7			↓ Tumor stage MF (IIB-IVA2)		CD4 + T-cells (n = 35)- Specifically: Formed by seven Normal CD4+ T‐cell subsets (Tnaïve, TH1, TH2, TH17, Treg, TEM, TCM; five samples per subset).	Skin biopsy (n = 8)	RNA Seq
			TOP3B			↓ Tumor stage MF (IIB-IVA2)		CD4 + T-cells (n = 35)- Specifically: Formed by seven Normal CD4+ T‐cell subsets (Tnaïve, TH1, TH2, TH17, Treg, TEM, TCM; five samples per subset).	Skin biopsy (n = 8)	RNA Seq
			GCC2			↓ Tumor stage MF (IIB-IVA2)		CD4 + T-cells (n = 35)- Specifically: Formed by seven Normal CD4+ T‐cell subsets (Tnaïve, TH1, TH2, TH17, Treg, TEM, TCM; five samples per subset).	Skin biopsy (n = 8)	RNA Seq
			NPIPB3			↓ Tumor stage MF (IIB-IVA2)		CD4 + T-cells (n = 35)- Specifically: Formed by seven Normal CD4+ T‐cell subsets (Tnaïve, TH1, TH2, TH17, Treg, TEM, TCM; five samples per subset).	Skin biopsy (n = 8)	RNA Seq
			NSA2			↓ Tumor stage MF (IIB-IVA2)		CD4 + T-cells (n = 35)- Specifically: Formed by seven Normal CD4+ T‐cell subsets (Tnaïve, TH1, TH2, TH17, Treg, TEM, TCM; five samples per subset).	Skin biopsy (n = 8)	RNA Seq
			PAF1			↓ Tumor stage MF (IIB-IVA2)		CD4 + T-cells (n = 35)- Specifically: Formed by seven Normal CD4+ T‐cell subsets (Tnaïve, TH1, TH2, TH17, Treg, TEM, TCM; five samples per subset).	Skin biopsy (n = 8)	RNA Seq
			TTC28-AS1			↓ Tumor stage MF (IIB-IVA2)		CD4 + T-cells (n = 35)- Specifically: Formed by seven Normal CD4+ T‐cell subsets (Tnaïve, TH1, TH2, TH17, Treg, TEM, TCM; five samples per subset).	Skin biopsy (n = 8)	RNA Seq
			CCT6P1			↓ Tumor stage MF (IIB-IVA2)		CD4 + T-cells (n = 35)- Specifically: Formed by seven Normal CD4+ T‐cell subsets (Tnaïve, TH1, TH2, TH17, Treg, TEM, TCM; five samples per subset).	Skin biopsy (n = 8)	RNA Seq
			PET100			↓ Tumor stage MF (IIB-IVA2)		CD4 + T-cells (n = 35)- Specifically: Formed by seven Normal CD4+ T‐cell subsets (Tnaïve, TH1, TH2, TH17, Treg, TEM, TCM; five samples per subset).	Skin biopsy (n = 8)	RNA Seq
			UQCRB			↓ Tumor stage MF (IIB-IVA2)		CD4 + T-cells (n = 35)- Specifically: Formed by seven Normal CD4+ T‐cell subsets (Tnaïve, TH1, TH2, TH17, Treg, TEM, TCM; five samples per subset).	Skin biopsy (n = 8)	RNA Seq
			RPL27A			↓ Tumor stage MF (IIB-IVA2)		CD4 + T-cells (n = 35)- Specifically: Formed by seven Normal CD4+ T‐cell subsets (Tnaïve, TH1, TH2, TH17, Treg, TEM, TCM; five samples per subset).	Skin biopsy (n = 8)	RNA Seq
			AES			↓ Tumor stage MF (IIB-IVA2)		CD4 + T-cells (n = 35)- Specifically: Formed by seven Normal CD4+ T‐cell subsets (Tnaïve, TH1, TH2, TH17, Treg, TEM, TCM; five samples per subset).	Skin biopsy (n = 8)	RNA Seq
			PNN			↓ Tumor stage MF (IIB-IVA2)		CD4 + T-cells (n = 35)- Specifically: Formed by seven Normal CD4+ T‐cell subsets (Tnaïve, TH1, TH2, TH17, Treg, TEM, TCM; five samples per subset).	Skin biopsy (n = 8)	RNA Seq
			LINC00565			↓ Tumor stage MF (IIB-IVA2)		CD4 + T-cells (n = 35)- Specifically: Formed by seven Normal CD4+ T‐cell subsets (Tnaïve, TH1, TH2, TH17, Treg, TEM, TCM; five samples per subset).	Skin biopsy (n = 8)	RNA Seq
			RPL37			↓ Tumor stage MF (IIB-IVA2)		CD4 + T-cells (n = 35)- Specifically: Formed by seven Normal CD4+ T‐cell subsets (Tnaïve, TH1, TH2, TH17, Treg, TEM, TCM; five samples per subset).	Skin biopsy (n = 8)	RNA Seq
			CNST			↓ Tumor stage MF (IIB-IVA2)		CD4 + T-cells (n = 35)- Specifically: Formed by seven Normal CD4+ T‐cell subsets (Tnaïve, TH1, TH2, TH17, Treg, TEM, TCM; five samples per subset).	Skin biopsy (n = 8)	RNA Seq
			CCDC84			↓ Tumor stage MF (IIB-IVA2)		CD4 + T-cells (n = 35)- Specifically: Formed by seven Normal CD4+ T‐cell subsets (Tnaïve, TH1, TH2, TH17, Treg, TEM, TCM; five samples per subset).	Skin biopsy (n = 8)	RNA Seq
			RPS29			↓ Tumor stage MF (IIB-IVA2)		CD4 + T-cells (n = 35)- Specifically: Formed by seven Normal CD4+ T‐cell subsets (Tnaïve, TH1, TH2, TH17, Treg, TEM, TCM; five samples per subset).	Skin biopsy (n = 8)	RNA Seq
			RHOH			↓ Tumor stage MF (IIB-IVA2)		CD4 + T-cells (n = 35)- Specifically: Formed by seven Normal CD4+ T‐cell subsets (Tnaïve, TH1, TH2, TH17, Treg, TEM, TCM; five samples per subset).	Skin biopsy (n = 8)	RNA Seq
			SAT2			↓ Tumor stage MF (IIB-IVA2)		CD4 + T-cells (n = 35)- Specifically: Formed by seven Normal CD4+ T‐cell subsets (Tnaïve, TH1, TH2, TH17, Treg, TEM, TCM; five samples per subset).	Skin biopsy (n = 8)	RNA Seq
			ZNF384			↓ Tumor stage MF (IIB-IVA2)		CD4 + T-cells (n = 35)- Specifically: Formed by seven Normal CD4+ T‐cell subsets (Tnaïve, TH1, TH2, TH17, Treg, TEM, TCM; five samples per subset).	Skin biopsy (n = 8)	RNA Seq
			TSC1			↓ Tumor stage MF (IIB-IVA2)		CD4 + T-cells (n = 35)- Specifically: Formed by seven Normal CD4+ T‐cell subsets (Tnaïve, TH1, TH2, TH17, Treg, TEM, TCM; five samples per subset).	Skin biopsy (n = 8)	RNA Seq
			MAPKAPK5-AS1			↓ Tumor stage MF (IIB-IVA2)		CD4 + T-cells (n = 35)- Specifically: Formed by seven Normal CD4+ T‐cell subsets (Tnaïve, TH1, TH2, TH17, Treg, TEM, TCM; five samples per subset).	Skin biopsy (n = 8)	RNA Seq
			MSTO2P			↓ Tumor stage MF (IIB-IVA2)		CD4 + T-cells (n = 35)- Specifically: Formed by seven Normal CD4+ T‐cell subsets (Tnaïve, TH1, TH2, TH17, Treg, TEM, TCM; five samples per subset).	Skin biopsy (n = 8)	RNA Seq
			RCOR3			↓ Tumor stage MF (IIB-IVA2)		CD4 + T-cells (n = 35)- Specifically: Formed by seven Normal CD4+ T‐cell subsets (Tnaïve, TH1, TH2, TH17, Treg, TEM, TCM; five samples per subset).	Skin biopsy (n = 8)	RNA Seq
			PPWD1			↓ Tumor stage MF (IIB-IVA2)		CD4 + T-cells (n = 35)- Specifically: Formed by seven Normal CD4+ T‐cell subsets (Tnaïve, TH1, TH2, TH17, Treg, TEM, TCM; five samples per subset).	Skin biopsy (n = 8)	RNA Seq
			CDKN1B			↓ Tumor stage MF (IIB-IVA2)		CD4 + T-cells (n = 35)- Specifically: Formed by seven Normal CD4+ T‐cell subsets (Tnaïve, TH1, TH2, TH17, Treg, TEM, TCM; five samples per subset).	Skin biopsy (n = 8)	RNA Seq
			UQCRBP1			↓ Tumor stage MF (IIB-IVA2)		CD4 + T-cells (n = 35)- Specifically: Formed by seven Normal CD4+ T‐cell subsets (Tnaïve, TH1, TH2, TH17, Treg, TEM, TCM; five samples per subset).	Skin biopsy (n = 8)	RNA Seq
			CAMLG			↓ Tumor stage MF (IIB-IVA2)		CD4 + T-cells (n = 35)- Specifically: Formed by seven Normal CD4+ T‐cell subsets (Tnaïve, TH1, TH2, TH17, Treg, TEM, TCM; five samples per subset).	Skin biopsy (n = 8)	RNA Seq
			HNRNPA1L2			↓ Tumor stage MF (IIB-IVA2)		CD4 + T-cells (n = 35)- Specifically: Formed by seven Normal CD4+ T‐cell subsets (Tnaïve, TH1, TH2, TH17, Treg, TEM, TCM; five samples per subset).	Skin biopsy (n = 8)	RNA Seq
			RPL32			↓ Tumor stage MF (IIB-IVA2)		CD4 + T-cells (n = 35)- Specifically: Formed by seven Normal CD4+ T‐cell subsets (Tnaïve, TH1, TH2, TH17, Treg, TEM, TCM; five samples per subset).	Skin biopsy (n = 8)	RNA Seq
			MECP2			↓ Tumor stage MF (IIB-IVA2)		CD4 + T-cells (n = 35)- Specifically: Formed by seven Normal CD4+ T‐cell subsets (Tnaïve, TH1, TH2, TH17, Treg, TEM, TCM; five samples per subset).	Skin biopsy (n = 8)	RNA Seq
			ZFAS1			↓ Tumor stage MF (IIB-IVA2)		CD4 + T-cells (n = 35)- Specifically: Formed by seven Normal CD4+ T‐cell subsets (Tnaïve, TH1, TH2, TH17, Treg, TEM, TCM; five samples per subset).	Skin biopsy (n = 8)	RNA Seq
			CLK4			↓ Tumor stage MF (IIB-IVA2)		CD4 + T-cells (n = 35)- Specifically: Formed by seven Normal CD4+ T‐cell subsets (Tnaïve, TH1, TH2, TH17, Treg, TEM, TCM; five samples per subset).	Skin biopsy (n = 8)	RNA Seq
			CENPT			↓ Tumor stage MF (IIB-IVA2)		CD4 + T-cells (n = 35)- Specifically: Formed by seven Normal CD4+ T‐cell subsets (Tnaïve, TH1, TH2, TH17, Treg, TEM, TCM; five samples per subset).	Skin biopsy (n = 8)	RNA Seq
			ITIH4			↓ Tumor stage MF (IIB-IVA2)		CD4 + T-cells (n = 35)- Specifically: Formed by seven Normal CD4+ T‐cell subsets (Tnaïve, TH1, TH2, TH17, Treg, TEM, TCM; five samples per subset).	Skin biopsy (n = 8)	RNA Seq
			PNISR			↓ Tumor stage MF (IIB-IVA2)		CD4 + T-cells (n = 35)- Specifically: Formed by seven Normal CD4+ T‐cell subsets (Tnaïve, TH1, TH2, TH17, Treg, TEM, TCM; five samples per subset).	Skin biopsy (n = 8)	RNA Seq
			BEX2			↓ Tumor stage MF (IIB-IVA2)		CD4 + T-cells (n = 35)- Specifically: Formed by seven Normal CD4+ T‐cell subsets (Tnaïve, TH1, TH2, TH17, Treg, TEM, TCM; five samples per subset).	Skin biopsy (n = 8)	RNA Seq
			EIF4B			↓ Tumor stage MF (IIB-IVA2)		CD4 + T-cells (n = 35)- Specifically: Formed by seven Normal CD4+ T‐cell subsets (Tnaïve, TH1, TH2, TH17, Treg, TEM, TCM; five samples per subset).	Skin biopsy (n = 8)	RNA Seq
			BEX4			↓ Tumor stage MF (IIB-IVA2)		CD4 + T-cells (n = 35)- Specifically: Formed by seven Normal CD4+ T‐cell subsets (Tnaïve, TH1, TH2, TH17, Treg, TEM, TCM; five samples per subset).	Skin biopsy (n = 8)	RNA Seq
			ODF2L			↓ Tumor stage MF (IIB-IVA2)		CD4 + T-cells (n = 35)- Specifically: Formed by seven Normal CD4+ T‐cell subsets (Tnaïve, TH1, TH2, TH17, Treg, TEM, TCM; five samples per subset).	Skin biopsy (n = 8)	RNA Seq
			NSRP1			↓ Tumor stage MF (IIB-IVA2)		CD4 + T-cells (n = 35)- Specifically: Formed by seven Normal CD4+ T‐cell subsets (Tnaïve, TH1, TH2, TH17, Treg, TEM, TCM; five samples per subset).	Skin biopsy (n = 8)	RNA Seq
			ZBTB24			↓ Tumor stage MF (IIB-IVA2)		CD4 + T-cells (n = 35)- Specifically: Formed by seven Normal CD4+ T‐cell subsets (Tnaïve, TH1, TH2, TH17, Treg, TEM, TCM; five samples per subset).	Skin biopsy (n = 8)	RNA Seq
			KDM2A			↓ Tumor stage MF (IIB-IVA2)		CD4 + T-cells (n = 35)- Specifically: Formed by seven Normal CD4+ T‐cell subsets (Tnaïve, TH1, TH2, TH17, Treg, TEM, TCM; five samples per subset).	Skin biopsy (n = 8)	RNA Seq
			RNF113A			↓ Tumor stage MF (IIB-IVA2)		CD4 + T-cells (n = 35)- Specifically: Formed by seven Normal CD4+ T‐cell subsets (Tnaïve, TH1, TH2, TH17, Treg, TEM, TCM; five samples per subset).	Skin biopsy (n = 8)	RNA Seq
			RPL23AP64			↓ Tumor stage MF (IIB-IVA2)		CD4 + T-cells (n = 35)- Specifically: Formed by seven Normal CD4+ T‐cell subsets (Tnaïve, TH1, TH2, TH17, Treg, TEM, TCM; five samples per subset).	Skin biopsy (n = 8)	RNA Seq
			HNRNPA1			↓ Tumor stage MF (IIB-IVA2)		CD4 + T-cells (n = 35)- Specifically: Formed by seven Normal CD4+ T‐cell subsets (Tnaïve, TH1, TH2, TH17, Treg, TEM, TCM; five samples per subset).	Skin biopsy (n = 8)	RNA Seq
			TBRG1			↓ Tumor stage MF (IIB-IVA2)		CD4 + T-cells (n = 35)- Specifically: Formed by seven Normal CD4+ T‐cell subsets (Tnaïve, TH1, TH2, TH17, Treg, TEM, TCM; five samples per subset).	Skin biopsy (n = 8)	RNA Seq
			STAT5B			↓ Tumor stage MF (IIB-IVA2)		CD4 + T-cells (n = 35)- Specifically: Formed by seven Normal CD4+ T‐cell subsets (Tnaïve, TH1, TH2, TH17, Treg, TEM, TCM; five samples per subset).	Skin biopsy (n = 8)	RNA Seq
			DDX51			↓ Tumor stage MF (IIB-IVA2)		CD4 + T-cells (n = 35)- Specifically: Formed by seven Normal CD4+ T‐cell subsets (Tnaïve, TH1, TH2, TH17, Treg, TEM, TCM; five samples per subset).	Skin biopsy (n = 8)	RNA Seq
			LRRC37B			↓ Tumor stage MF (IIB-IVA2)		CD4 + T-cells (n = 35)- Specifically: Formed by seven Normal CD4+ T‐cell subsets (Tnaïve, TH1, TH2, TH17, Treg, TEM, TCM; five samples per subset).	Skin biopsy (n = 8)	RNA Seq
			PPIG			↓ Tumor stage MF (IIB-IVA2)		CD4 + T-cells (n = 35)- Specifically: Formed by seven Normal CD4+ T‐cell subsets (Tnaïve, TH1, TH2, TH17, Treg, TEM, TCM; five samples per subset).	Skin biopsy (n = 8)	RNA Seq
			FAM21C			↓ Tumor stage MF (IIB-IVA2)		CD4 + T-cells (n = 35)- Specifically: Formed by seven Normal CD4+ T‐cell subsets (Tnaïve, TH1, TH2, TH17, Treg, TEM, TCM; five samples per subset).	Skin biopsy (n = 8)	RNA Seq
			CFAP36			↓ Tumor stage MF (IIB-IVA2)		CD4 + T-cells (n = 35)- Specifically: Formed by seven Normal CD4+ T‐cell subsets (Tnaïve, TH1, TH2, TH17, Treg, TEM, TCM; five samples per subset).	Skin biopsy (n = 8)	RNA Seq
			MPHOSPH8			↓ Tumor stage MF (IIB-IVA2)		CD4 + T-cells (n = 35)- Specifically: Formed by seven Normal CD4+ T‐cell subsets (Tnaïve, TH1, TH2, TH17, Treg, TEM, TCM; five samples per subset).	Skin biopsy (n = 8)	RNA Seq
			RASA3			↓ Tumor stage MF (IIB-IVA2)		CD4 + T-cells (n = 35)- Specifically: Formed by seven Normal CD4+ T‐cell subsets (Tnaïve, TH1, TH2, TH17, Treg, TEM, TCM; five samples per subset).	Skin biopsy (n = 8)	RNA Seq
			RPL36AL			↓ Tumor stage MF (IIB-IVA2)		CD4 + T-cells (n = 35)- Specifically: Formed by seven Normal CD4+ T‐cell subsets (Tnaïve, TH1, TH2, TH17, Treg, TEM, TCM; five samples per subset).	Skin biopsy (n = 8)	RNA Seq
			DDX27			↓ Tumor stage MF (IIB-IVA2)		CD4 + T-cells (n = 35)- Specifically: Formed by seven Normal CD4+ T‐cell subsets (Tnaïve, TH1, TH2, TH17, Treg, TEM, TCM; five samples per subset).	Skin biopsy (n = 8)	RNA Seq
			OXA1L			↓ Tumor stage MF (IIB-IVA2)		CD4 + T-cells (n = 35)- Specifically: Formed by seven Normal CD4+ T‐cell subsets (Tnaïve, TH1, TH2, TH17, Treg, TEM, TCM; five samples per subset).	Skin biopsy (n = 8)	RNA Seq
			MUSTN1			↓ Tumor stage MF (IIB-IVA2)		CD4 + T-cells (n = 35)- Specifically: Formed by seven Normal CD4+ T‐cell subsets (Tnaïve, TH1, TH2, TH17, Treg, TEM, TCM; five samples per subset).	Skin biopsy (n = 8)	RNA Seq
			LMBR1L			↓ Tumor stage MF (IIB-IVA2)		CD4 + T-cells (n = 35)- Specifically: Formed by seven Normal CD4+ T‐cell subsets (Tnaïve, TH1, TH2, TH17, Treg, TEM, TCM; five samples per subset).	Skin biopsy (n = 8)	RNA Seq
			SRRM2			↓ Tumor stage MF (IIB-IVA2)		CD4 + T-cells (n = 35)- Specifically: Formed by seven Normal CD4+ T‐cell subsets (Tnaïve, TH1, TH2, TH17, Treg, TEM, TCM; five samples per subset).	Skin biopsy (n = 8)	RNA Seq
			TAF1D			↓ Tumor stage MF (IIB-IVA2)		CD4 + T-cells (n = 35)- Specifically: Formed by seven Normal CD4+ T‐cell subsets (Tnaïve, TH1, TH2, TH17, Treg, TEM, TCM; five samples per subset).	Skin biopsy (n = 8)	RNA Seq
			GUSBP11			↓ Tumor stage MF (IIB-IVA2)		CD4 + T-cells (n = 35)- Specifically: Formed by seven Normal CD4+ T‐cell subsets (Tnaïve, TH1, TH2, TH17, Treg, TEM, TCM; five samples per subset).	Skin biopsy (n = 8)	RNA Seq
			ZNF430			↓ Tumor stage MF (IIB-IVA2)		CD4 + T-cells (n = 35)- Specifically: Formed by seven Normal CD4+ T‐cell subsets (Tnaïve, TH1, TH2, TH17, Treg, TEM, TCM; five samples per subset).	Skin biopsy (n = 8)	RNA Seq
			DMAP1			↓ Tumor stage MF (IIB-IVA2)		CD4 + T-cells (n = 35)- Specifically: Formed by seven Normal CD4+ T‐cell subsets (Tnaïve, TH1, TH2, TH17, Treg, TEM, TCM; five samples per subset).	Skin biopsy (n = 8)	RNA Seq
			EEF1B2			↓ Tumor stage MF (IIB-IVA2)		CD4 + T-cells (n = 35)- Specifically: Formed by seven Normal CD4+ T‐cell subsets (Tnaïve, TH1, TH2, TH17, Treg, TEM, TCM; five samples per subset).	Skin biopsy (n = 8)	RNA Seq
			NXF1			↓ Tumor stage MF (IIB-IVA2)		CD4 + T-cells (n = 35)- Specifically: Formed by seven Normal CD4+ T‐cell subsets (Tnaïve, TH1, TH2, TH17, Treg, TEM, TCM; five samples per subset).	Skin biopsy (n = 8)	RNA Seq
			MAX			↓ Tumor stage MF (IIB-IVA2)		CD4 + T-cells (n = 35)- Specifically: Formed by seven Normal CD4+ T‐cell subsets (Tnaïve, TH1, TH2, TH17, Treg, TEM, TCM; five samples per subset).	Skin biopsy (n = 8)	RNA Seq
			ZCCHC8			↓ Tumor stage MF (IIB-IVA2)		CD4 + T-cells (n = 35)- Specifically: Formed by seven Normal CD4+ T‐cell subsets (Tnaïve, TH1, TH2, TH17, Treg, TEM, TCM; five samples per subset).	Skin biopsy (n = 8)	RNA Seq
			GOLGA2P5			↓ Tumor stage MF (IIB-IVA2)		CD4 + T-cells (n = 35)- Specifically: Formed by seven Normal CD4+ T‐cell subsets (Tnaïve, TH1, TH2, TH17, Treg, TEM, TCM; five samples per subset).	Skin biopsy (n = 8)	RNA Seq
			TMEM50B			↓ Tumor stage MF (IIB-IVA2)		CD4 + T-cells (n = 35)- Specifically: Formed by seven Normal CD4+ T‐cell subsets (Tnaïve, TH1, TH2, TH17, Treg, TEM, TCM; five samples per subset).	Skin biopsy (n = 8)	RNA Seq
			PFDN5			↓ Tumor stage MF (IIB-IVA2)		CD4 + T-cells (n = 35)- Specifically: Formed by seven Normal CD4+ T‐cell subsets (Tnaïve, TH1, TH2, TH17, Treg, TEM, TCM; five samples per subset).	Skin biopsy (n = 8)	RNA Seq
			EBLN3			↓ Tumor stage MF (IIB-IVA2)		CD4 + T-cells (n = 35)- Specifically: Formed by seven Normal CD4+ T‐cell subsets (Tnaïve, TH1, TH2, TH17, Treg, TEM, TCM; five samples per subset).	Skin biopsy (n = 8)	RNA Seq
			SRP14			↓ Tumor stage MF (IIB-IVA2)		CD4 + T-cells (n = 35)- Specifically: Formed by seven Normal CD4+ T‐cell subsets (Tnaïve, TH1, TH2, TH17, Treg, TEM, TCM; five samples per subset).	Skin biopsy (n = 8)	RNA Seq
			RPLP1			↓ Tumor stage MF (IIB-IVA2)		CD4 + T-cells (n = 35)- Specifically: Formed by seven Normal CD4+ T‐cell subsets (Tnaïve, TH1, TH2, TH17, Treg, TEM, TCM; five samples per subset).	Skin biopsy (n = 8)	RNA Seq
			TUBE1			↓ Tumor stage MF (IIB-IVA2)		CD4 + T-cells (n = 35)- Specifically: Formed by seven Normal CD4+ T‐cell subsets (Tnaïve, TH1, TH2, TH17, Treg, TEM, TCM; five samples per subset).	Skin biopsy (n = 8)	RNA Seq
			KAT6A			↓ Tumor stage MF (IIB-IVA2)		CD4 + T-cells (n = 35)- Specifically: Formed by seven Normal CD4+ T‐cell subsets (Tnaïve, TH1, TH2, TH17, Treg, TEM, TCM; five samples per subset).	Skin biopsy (n = 8)	RNA Seq
			RBM26			↓ Tumor stage MF (IIB-IVA2)		CD4 + T-cells (n = 35)- Specifically: Formed by seven Normal CD4+ T‐cell subsets (Tnaïve, TH1, TH2, TH17, Treg, TEM, TCM; five samples per subset).	Skin biopsy (n = 8)	RNA Seq
			R3HDM2			↓ Tumor stage MF (IIB-IVA2)		CD4 + T-cells (n = 35)- Specifically: Formed by seven Normal CD4+ T‐cell subsets (Tnaïve, TH1, TH2, TH17, Treg, TEM, TCM; five samples per subset).	Skin biopsy (n = 8)	RNA Seq
			RPS27			↓ Tumor stage MF (IIB-IVA2)		CD4 + T-cells (n = 35)- Specifically: Formed by seven Normal CD4+ T‐cell subsets (Tnaïve, TH1, TH2, TH17, Treg, TEM, TCM; five samples per subset).	Skin biopsy (n = 8)	RNA Seq
			RPL26			↓ Tumor stage MF (IIB-IVA2)		CD4 + T-cells (n = 35)- Specifically: Formed by seven Normal CD4+ T‐cell subsets (Tnaïve, TH1, TH2, TH17, Treg, TEM, TCM; five samples per subset).	Skin biopsy (n = 8)	RNA Seq
			CDC42SE1			↓ Tumor stage MF (IIB-IVA2)		CD4 + T-cells (n = 35)- Specifically: Formed by seven Normal CD4+ T‐cell subsets (Tnaïve, TH1, TH2, TH17, Treg, TEM, TCM; five samples per subset).	Skin biopsy (n = 8)	RNA Seq
			CYLD			↓ Tumor stage MF (IIB-IVA2)		CD4 + T-cells (n = 35)- Specifically: Formed by seven Normal CD4+ T‐cell subsets (Tnaïve, TH1, TH2, TH17, Treg, TEM, TCM; five samples per subset).	Skin biopsy (n = 8)	RNA Seq
			BRD7			↓ Tumor stage MF (IIB-IVA2)		CD4 + T-cells (n = 35)- Specifically: Formed by seven Normal CD4+ T‐cell subsets (Tnaïve, TH1, TH2, TH17, Treg, TEM, TCM; five samples per subset).	Skin biopsy (n = 8)	RNA Seq
			RPL34			↓ Tumor stage MF (IIB-IVA2)		CD4 + T-cells (n = 35)- Specifically: Formed by seven Normal CD4+ T‐cell subsets (Tnaïve, TH1, TH2, TH17, Treg, TEM, TCM; five samples per subset).	Skin biopsy (n = 8)	RNA Seq
			LOC440311			↓ Tumor stage MF (IIB-IVA2)		CD4 + T-cells (n = 35)- Specifically: Formed by seven Normal CD4+ T‐cell subsets (Tnaïve, TH1, TH2, TH17, Treg, TEM, TCM; five samples per subset).	Skin biopsy (n = 8)	RNA Seq
			SSB			↓ Tumor stage MF (IIB-IVA2)		CD4 + T-cells (n = 35)- Specifically: Formed by seven Normal CD4+ T‐cell subsets (Tnaïve, TH1, TH2, TH17, Treg, TEM, TCM; five samples per subset).	Skin biopsy (n = 8)	RNA Seq
			NAP1L2			↓ Tumor stage MF (IIB-IVA2)		CD4 + T-cells (n = 35)- Specifically: Formed by seven Normal CD4+ T‐cell subsets (Tnaïve, TH1, TH2, TH17, Treg, TEM, TCM; five samples per subset).	Skin biopsy (n = 8)	RNA Seq
			IKZF5			↓ Tumor stage MF (IIB-IVA2)		CD4 + T-cells (n = 35)- Specifically: Formed by seven Normal CD4+ T‐cell subsets (Tnaïve, TH1, TH2, TH17, Treg, TEM, TCM; five samples per subset).	Skin biopsy (n = 8)	RNA Seq
			PRPF39			↓ Tumor stage MF (IIB-IVA2)		CD4 + T-cells (n = 35)- Specifically: Formed by seven Normal CD4+ T‐cell subsets (Tnaïve, TH1, TH2, TH17, Treg, TEM, TCM; five samples per subset).	Skin biopsy (n = 8)	RNA Seq
			SECISBP2			↓ Tumor stage MF (IIB-IVA2)		CD4 + T-cells (n = 35)- Specifically: Formed by seven Normal CD4+ T‐cell subsets (Tnaïve, TH1, TH2, TH17, Treg, TEM, TCM; five samples per subset).	Skin biopsy (n = 8)	RNA Seq
			PDXDC2P			↓ Tumor stage MF (IIB-IVA2)		CD4 + T-cells (n = 35)- Specifically: Formed by seven Normal CD4+ T‐cell subsets (Tnaïve, TH1, TH2, TH17, Treg, TEM, TCM; five samples per subset).	Skin biopsy (n = 8)	RNA Seq
			PDCD4			↓ Tumor stage MF (IIB-IVA2)		CD4 + T-cells (n = 35)- Specifically: Formed by seven Normal CD4+ T‐cell subsets (Tnaïve, TH1, TH2, TH17, Treg, TEM, TCM; five samples per subset).	Skin biopsy (n = 8)	RNA Seq
			NAA16			↓ Tumor stage MF (IIB-IVA2)		CD4 + T-cells (n = 35)- Specifically: Formed by seven Normal CD4+ T‐cell subsets (Tnaïve, TH1, TH2, TH17, Treg, TEM, TCM; five samples per subset).	Skin biopsy (n = 8)	RNA Seq
			DGKE			↓ Tumor stage MF (IIB-IVA2)		CD4 + T-cells (n = 35)- Specifically: Formed by seven Normal CD4+ T‐cell subsets (Tnaïve, TH1, TH2, TH17, Treg, TEM, TCM; five samples per subset).	Skin biopsy (n = 8)	RNA Seq
			RPS3A			↓ Tumor stage MF (IIB-IVA2)		CD4 + T-cells (n = 35)- Specifically: Formed by seven Normal CD4+ T‐cell subsets (Tnaïve, TH1, TH2, TH17, Treg, TEM, TCM; five samples per subset).	Skin biopsy (n = 8)	RNA Seq
			STAT4			↓ Tumor stage MF (IIB-IVA2)		CD4 + T-cells (n = 35)- Specifically: Formed by seven Normal CD4+ T‐cell subsets (Tnaïve, TH1, TH2, TH17, Treg, TEM, TCM; five samples per subset).	Skin biopsy (n = 8)	RNA Seq
			RASSF3			↓ Tumor stage MF (IIB-IVA2)		CD4 + T-cells (n = 35)- Specifically: Formed by seven Normal CD4+ T‐cell subsets (Tnaïve, TH1, TH2, TH17, Treg, TEM, TCM; five samples per subset).	Skin biopsy (n = 8)	RNA Seq
			RBM5			↓ Tumor stage MF (IIB-IVA2)		CD4 + T-cells (n = 35)- Specifically: Formed by seven Normal CD4+ T‐cell subsets (Tnaïve, TH1, TH2, TH17, Treg, TEM, TCM; five samples per subset).	Skin biopsy (n = 8)	RNA Seq
			UBXN1			↓ Tumor stage MF (IIB-IVA2)		CD4 + T-cells (n = 35)- Specifically: Formed by seven Normal CD4+ T‐cell subsets (Tnaïve, TH1, TH2, TH17, Treg, TEM, TCM; five samples per subset).	Skin biopsy (n = 8)	RNA Seq
			POLR1D			↓ Tumor stage MF (IIB-IVA2)		CD4 + T-cells (n = 35)- Specifically: Formed by seven Normal CD4+ T‐cell subsets (Tnaïve, TH1, TH2, TH17, Treg, TEM, TCM; five samples per subset).	Skin biopsy (n = 8)	RNA Seq
			TRIM52-AS1			↓ Tumor stage MF (IIB-IVA2)		CD4 + T-cells (n = 35)- Specifically: Formed by seven Normal CD4+ T‐cell subsets (Tnaïve, TH1, TH2, TH17, Treg, TEM, TCM; five samples per subset).	Skin biopsy (n = 8)	RNA Seq
			S1PR1			↓ Tumor stage MF (IIB-IVA2)		CD4 + T-cells (n = 35)- Specifically: Formed by seven Normal CD4+ T‐cell subsets (Tnaïve, TH1, TH2, TH17, Treg, TEM, TCM; five samples per subset).	Skin biopsy (n = 8)	RNA Seq
			L3MBTL3			↓ Tumor stage MF (IIB-IVA2)		CD4 + T-cells (n = 35)- Specifically: Formed by seven Normal CD4+ T‐cell subsets (Tnaïve, TH1, TH2, TH17, Treg, TEM, TCM; five samples per subset).	Skin biopsy (n = 8)	RNA Seq
			FOXP1			↓ Tumor stage MF (IIB-IVA2)		CD4 + T-cells (n = 35)- Specifically: Formed by seven Normal CD4+ T‐cell subsets (Tnaïve, TH1, TH2, TH17, Treg, TEM, TCM; five samples per subset).	Skin biopsy (n = 8)	RNA Seq
			CCDC174			↓ Tumor stage MF (IIB-IVA2)		CD4 + T-cells (n = 35)- Specifically: Formed by seven Normal CD4+ T‐cell subsets (Tnaïve, TH1, TH2, TH17, Treg, TEM, TCM; five samples per subset).	Skin biopsy (n = 8)	RNA Seq
			RBM22			↓ Tumor stage MF (IIB-IVA2)		CD4 + T-cells (n = 35)- Specifically: Formed by seven Normal CD4+ T‐cell subsets (Tnaïve, TH1, TH2, TH17, Treg, TEM, TCM; five samples per subset).	Skin biopsy (n = 8)	RNA Seq
			EIF4A2			↓ Tumor stage MF (IIB-IVA2)		CD4 + T-cells (n = 35)- Specifically: Formed by seven Normal CD4+ T‐cell subsets (Tnaïve, TH1, TH2, TH17, Treg, TEM, TCM; five samples per subset).	Skin biopsy (n = 8)	RNA Seq
			MASP2			↓ Tumor stage MF (IIB-IVA2)		CD4 + T-cells (n = 35)- Specifically: Formed by seven Normal CD4+ T‐cell subsets (Tnaïve, TH1, TH2, TH17, Treg, TEM, TCM; five samples per subset).	Skin biopsy (n = 8)	RNA Seq
			GAS5			↓ Tumor stage MF (IIB-IVA2)		CD4 + T-cells (n = 35)- Specifically: Formed by seven Normal CD4+ T‐cell subsets (Tnaïve, TH1, TH2, TH17, Treg, TEM, TCM; five samples per subset).	Skin biopsy (n = 8)	RNA Seq
			SNORD102			↓ Tumor stage MF (IIB-IVA2)		CD4 + T-cells (n = 35)- Specifically: Formed by seven Normal CD4+ T‐cell subsets (Tnaïve, TH1, TH2, TH17, Treg, TEM, TCM; five samples per subset).	Skin biopsy (n = 8)	RNA Seq
			LOC728392			↓ Tumor stage MF (IIB-IVA2)		CD4 + T-cells (n = 35)- Specifically: Formed by seven Normal CD4+ T‐cell subsets (Tnaïve, TH1, TH2, TH17, Treg, TEM, TCM; five samples per subset).	Skin biopsy (n = 8)	RNA Seq
			ADPRM			↓ Tumor stage MF (IIB-IVA2)		CD4 + T-cells (n = 35)- Specifically: Formed by seven Normal CD4+ T‐cell subsets (Tnaïve, TH1, TH2, TH17, Treg, TEM, TCM; five samples per subset).	Skin biopsy (n = 8)	RNA Seq
			FAM193B			↓ Tumor stage MF (IIB-IVA2)		CD4 + T-cells (n = 35)- Specifically: Formed by seven Normal CD4+ T‐cell subsets (Tnaïve, TH1, TH2, TH17, Treg, TEM, TCM; five samples per subset).	Skin biopsy (n = 8)	RNA Seq
			CYTH1			↓ Tumor stage MF (IIB-IVA2)		CD4 + T-cells (n = 35)- Specifically: Formed by seven Normal CD4+ T‐cell subsets (Tnaïve, TH1, TH2, TH17, Treg, TEM, TCM; five samples per subset).	Skin biopsy (n = 8)	RNA Seq
			ZNF44			↓ Tumor stage MF (IIB-IVA2)		CD4 + T-cells (n = 35)- Specifically: Formed by seven Normal CD4+ T‐cell subsets (Tnaïve, TH1, TH2, TH17, Treg, TEM, TCM; five samples per subset).	Skin biopsy (n = 8)	RNA Seq
			CCDC130			↓ Tumor stage MF (IIB-IVA2)		CD4 + T-cells (n = 35)- Specifically: Formed by seven Normal CD4+ T‐cell subsets (Tnaïve, TH1, TH2, TH17, Treg, TEM, TCM; five samples per subset).	Skin biopsy (n = 8)	RNA Seq
			RGL4			↓ Tumor stage MF (IIB-IVA2)		CD4 + T-cells (n = 35)- Specifically: Formed by seven Normal CD4+ T‐cell subsets (Tnaïve, TH1, TH2, TH17, Treg, TEM, TCM; five samples per subset).	Skin biopsy (n = 8)	RNA Seq
			RBMX2			↓ Tumor stage MF (IIB-IVA2)		CD4 + T-cells (n = 35)- Specifically: Formed by seven Normal CD4+ T‐cell subsets (Tnaïve, TH1, TH2, TH17, Treg, TEM, TCM; five samples per subset).	Skin biopsy (n = 8)	RNA Seq
			EIF3H			↓ Tumor stage MF (IIB-IVA2)		CD4 + T-cells (n = 35)- Specifically: Formed by seven Normal CD4+ T‐cell subsets (Tnaïve, TH1, TH2, TH17, Treg, TEM, TCM; five samples per subset).	Skin biopsy (n = 8)	RNA Seq
			PCNP			↓ Tumor stage MF (IIB-IVA2)		CD4 + T-cells (n = 35)- Specifically: Formed by seven Normal CD4+ T‐cell subsets (Tnaïve, TH1, TH2, TH17, Treg, TEM, TCM; five samples per subset).	Skin biopsy (n = 8)	RNA Seq
			ERP29			↓ Tumor stage MF (IIB-IVA2)		CD4 + T-cells (n = 35)- Specifically: Formed by seven Normal CD4+ T‐cell subsets (Tnaïve, TH1, TH2, TH17, Treg, TEM, TCM; five samples per subset).	Skin biopsy (n = 8)	RNA Seq
			GPS2			↓ Tumor stage MF (IIB-IVA2)		CD4 + T-cells (n = 35)- Specifically: Formed by seven Normal CD4+ T‐cell subsets (Tnaïve, TH1, TH2, TH17, Treg, TEM, TCM; five samples per subset).	Skin biopsy (n = 8)	RNA Seq
			ZNF23			↓ Tumor stage MF (IIB-IVA2)		CD4 + T-cells (n = 35)- Specifically: Formed by seven Normal CD4+ T‐cell subsets (Tnaïve, TH1, TH2, TH17, Treg, TEM, TCM; five samples per subset).	Skin biopsy (n = 8)	RNA Seq
			CAPS			↓ Tumor stage MF (IIB-IVA2)		CD4 + T-cells (n = 35)- Specifically: Formed by seven Normal CD4+ T‐cell subsets (Tnaïve, TH1, TH2, TH17, Treg, TEM, TCM; five samples per subset).	Skin biopsy (n = 8)	RNA Seq
			CD7			↓ Tumor stage MF (IIB-IVA2)		CD4 + T-cells (n = 35)- Specifically: Formed by seven Normal CD4+ T‐cell subsets (Tnaïve, TH1, TH2, TH17, Treg, TEM, TCM; five samples per subset).	Skin biopsy (n = 8)	RNA Seq
			RASGRP2			↓ Tumor stage MF (IIB-IVA2)		CD4 + T-cells (n = 35)- Specifically: Formed by seven Normal CD4+ T‐cell subsets (Tnaïve, TH1, TH2, TH17, Treg, TEM, TCM; five samples per subset).	Skin biopsy (n = 8)	RNA Seq
			CTC1			↓ Tumor stage MF (IIB-IVA2)		CD4 + T-cells (n = 35)- Specifically: Formed by seven Normal CD4+ T‐cell subsets (Tnaïve, TH1, TH2, TH17, Treg, TEM, TCM; five samples per subset).	Skin biopsy (n = 8)	RNA Seq
			FXYD5			↓ Tumor stage MF (IIB-IVA2)		CD4 + T-cells (n = 35)- Specifically: Formed by seven Normal CD4+ T‐cell subsets (Tnaïve, TH1, TH2, TH17, Treg, TEM, TCM; five samples per subset).	Skin biopsy (n = 8)	RNA Seq
			STK38			↓ Tumor stage MF (IIB-IVA2)		CD4 + T-cells (n = 35)- Specifically: Formed by seven Normal CD4+ T‐cell subsets (Tnaïve, TH1, TH2, TH17, Treg, TEM, TCM; five samples per subset).	Skin biopsy (n = 8)	RNA Seq
			COMMD6			↓ Tumor stage MF (IIB-IVA2)		CD4 + T-cells (n = 35)- Specifically: Formed by seven Normal CD4+ T‐cell subsets (Tnaïve, TH1, TH2, TH17, Treg, TEM, TCM; five samples per subset).	Skin biopsy (n = 8)	RNA Seq
			ORMDL1			↓ Tumor stage MF (IIB-IVA2)		CD4 + T-cells (n = 35)- Specifically: Formed by seven Normal CD4+ T‐cell subsets (Tnaïve, TH1, TH2, TH17, Treg, TEM, TCM; five samples per subset).	Skin biopsy (n = 8)	RNA Seq
			RPL23A			↓ Tumor stage MF (IIB-IVA2)		CD4 + T-cells (n = 35)- Specifically: Formed by seven Normal CD4+ T‐cell subsets (Tnaïve, TH1, TH2, TH17, Treg, TEM, TCM; five samples per subset).	Skin biopsy (n = 8)	RNA Seq
			ERO1LB			↓ Tumor stage MF (IIB-IVA2)		CD4 + T-cells (n = 35)- Specifically: Formed by seven Normal CD4+ T‐cell subsets (Tnaïve, TH1, TH2, TH17, Treg, TEM, TCM; five samples per subset).	Skin biopsy (n = 8)	RNA Seq
			CSAD			↓ Tumor stage MF (IIB-IVA2)		CD4 + T-cells (n = 35)- Specifically: Formed by seven Normal CD4+ T‐cell subsets (Tnaïve, TH1, TH2, TH17, Treg, TEM, TCM; five samples per subset).	Skin biopsy (n = 8)	RNA Seq
			TNNT3			↓ Tumor stage MF (IIB-IVA2)		CD4 + T-cells (n = 35)- Specifically: Formed by seven Normal CD4+ T‐cell subsets (Tnaïve, TH1, TH2, TH17, Treg, TEM, TCM; five samples per subset).	Skin biopsy (n = 8)	RNA Seq
			CCDC66			↓ Tumor stage MF (IIB-IVA2)		CD4 + T-cells (n = 35)- Specifically: Formed by seven Normal CD4+ T‐cell subsets (Tnaïve, TH1, TH2, TH17, Treg, TEM, TCM; five samples per subset).	Skin biopsy (n = 8)	RNA Seq
			TRIM52			↓ Tumor stage MF (IIB-IVA2)		CD4 + T-cells (n = 35)- Specifically: Formed by seven Normal CD4+ T‐cell subsets (Tnaïve, TH1, TH2, TH17, Treg, TEM, TCM; five samples per subset).	Skin biopsy (n = 8)	RNA Seq
			PYGM			↓ Tumor stage MF (IIB-IVA2)		CD4 + T-cells (n = 35)- Specifically: Formed by seven Normal CD4+ T‐cell subsets (Tnaïve, TH1, TH2, TH17, Treg, TEM, TCM; five samples per subset).	Skin biopsy (n = 8)	RNA Seq
			SLC35A3			↓ Tumor stage MF (IIB-IVA2)		CD4 + T-cells (n = 35)- Specifically: Formed by seven Normal CD4+ T‐cell subsets (Tnaïve, TH1, TH2, TH17, Treg, TEM, TCM; five samples per subset).	Skin biopsy (n = 8)	RNA Seq
			ZNF211			↓ Tumor stage MF (IIB-IVA2)		CD4 + T-cells (n = 35)- Specifically: Formed by seven Normal CD4+ T‐cell subsets (Tnaïve, TH1, TH2, TH17, Treg, TEM, TCM; five samples per subset).	Skin biopsy (n = 8)	RNA Seq
			CIRBP			↓ Tumor stage MF (IIB-IVA2)		CD4 + T-cells (n = 35)- Specifically: Formed by seven Normal CD4+ T‐cell subsets (Tnaïve, TH1, TH2, TH17, Treg, TEM, TCM; five samples per subset).	Skin biopsy (n = 8)	RNA Seq
			PABPC1			↓ Tumor stage MF (IIB-IVA2)		CD4 + T-cells (n = 35)- Specifically: Formed by seven Normal CD4+ T‐cell subsets (Tnaïve, TH1, TH2, TH17, Treg, TEM, TCM; five samples per subset).	Skin biopsy (n = 8)	RNA Seq
			SART1			↓ Tumor stage MF (IIB-IVA2)		CD4 + T-cells (n = 35)- Specifically: Formed by seven Normal CD4+ T‐cell subsets (Tnaïve, TH1, TH2, TH17, Treg, TEM, TCM; five samples per subset).	Skin biopsy (n = 8)	RNA Seq
			OTUD6B-AS1			↓ Tumor stage MF (IIB-IVA2)		CD4 + T-cells (n = 35)- Specifically: Formed by seven Normal CD4+ T‐cell subsets (Tnaïve, TH1, TH2, TH17, Treg, TEM, TCM; five samples per subset).	Skin biopsy (n = 8)	RNA Seq
			HNRNPDL			↓ Tumor stage MF (IIB-IVA2)		CD4 + T-cells (n = 35)- Specifically: Formed by seven Normal CD4+ T‐cell subsets (Tnaïve, TH1, TH2, TH17, Treg, TEM, TCM; five samples per subset).	Skin biopsy (n = 8)	RNA Seq
			ARIH2			↓ Tumor stage MF (IIB-IVA2)		CD4 + T-cells (n = 35)- Specifically: Formed by seven Normal CD4+ T‐cell subsets (Tnaïve, TH1, TH2, TH17, Treg, TEM, TCM; five samples per subset).	Skin biopsy (n = 8)	RNA Seq
			NDUFAF7			↓ Tumor stage MF (IIB-IVA2)		CD4 + T-cells (n = 35)- Specifically: Formed by seven Normal CD4+ T‐cell subsets (Tnaïve, TH1, TH2, TH17, Treg, TEM, TCM; five samples per subset).	Skin biopsy (n = 8)	RNA Seq
			C6orf136			↓ Tumor stage MF (IIB-IVA2)		CD4 + T-cells (n = 35)- Specifically: Formed by seven Normal CD4+ T‐cell subsets (Tnaïve, TH1, TH2, TH17, Treg, TEM, TCM; five samples per subset).	Skin biopsy (n = 8)	RNA Seq
			KLC4			↓ Tumor stage MF (IIB-IVA2)		CD4 + T-cells (n = 35)- Specifically: Formed by seven Normal CD4+ T‐cell subsets (Tnaïve, TH1, TH2, TH17, Treg, TEM, TCM; five samples per subset).	Skin biopsy (n = 8)	RNA Seq
			CAPN7			↓ Tumor stage MF (IIB-IVA2)		CD4 + T-cells (n = 35)- Specifically: Formed by seven Normal CD4+ T‐cell subsets (Tnaïve, TH1, TH2, TH17, Treg, TEM, TCM; five samples per subset).	Skin biopsy (n = 8)	RNA Seq
			UFM1			↓ Tumor stage MF (IIB-IVA2)		CD4 + T-cells (n = 35)- Specifically: Formed by seven Normal CD4+ T‐cell subsets (Tnaïve, TH1, TH2, TH17, Treg, TEM, TCM; five samples per subset).	Skin biopsy (n = 8)	RNA Seq
			SNW1			↓ Tumor stage MF (IIB-IVA2)		CD4 + T-cells (n = 35)- Specifically: Formed by seven Normal CD4+ T‐cell subsets (Tnaïve, TH1, TH2, TH17, Treg, TEM, TCM; five samples per subset).	Skin biopsy (n = 8)	RNA Seq
			PABPC3			↓ Tumor stage MF (IIB-IVA2)		CD4 + T-cells (n = 35)- Specifically: Formed by seven Normal CD4+ T‐cell subsets (Tnaïve, TH1, TH2, TH17, Treg, TEM, TCM; five samples per subset).	Skin biopsy (n = 8)	RNA Seq
			PCMTD2			↓ Tumor stage MF (IIB-IVA2)		CD4 + T-cells (n = 35)- Specifically: Formed by seven Normal CD4+ T‐cell subsets (Tnaïve, TH1, TH2, TH17, Treg, TEM, TCM; five samples per subset).	Skin biopsy (n = 8)	RNA Seq
			MLLT3			↓ Tumor stage MF (IIB-IVA2)		CD4 + T-cells (n = 35)- Specifically: Formed by seven Normal CD4+ T‐cell subsets (Tnaïve, TH1, TH2, TH17, Treg, TEM, TCM; five samples per subset).	Skin biopsy (n = 8)	RNA Seq
			FAM76A			↓ Tumor stage MF (IIB-IVA2)		CD4 + T-cells (n = 35)- Specifically: Formed by seven Normal CD4+ T‐cell subsets (Tnaïve, TH1, TH2, TH17, Treg, TEM, TCM; five samples per subset).	Skin biopsy (n = 8)	RNA Seq
			MBTPS1			↓ Tumor stage MF (IIB-IVA2)		CD4 + T-cells (n = 35)- Specifically: Formed by seven Normal CD4+ T‐cell subsets (Tnaïve, TH1, TH2, TH17, Treg, TEM, TCM; five samples per subset).	Skin biopsy (n = 8)	RNA Seq
			PDCD4-AS1			↓ Tumor stage MF (IIB-IVA2)		CD4 + T-cells (n = 35)- Specifically: Formed by seven Normal CD4+ T‐cell subsets (Tnaïve, TH1, TH2, TH17, Treg, TEM, TCM; five samples per subset).	Skin biopsy (n = 8)	RNA Seq
			ZNF815P			↓ Tumor stage MF (IIB-IVA2)		CD4 + T-cells (n = 35)- Specifically: Formed by seven Normal CD4+ T‐cell subsets (Tnaïve, TH1, TH2, TH17, Treg, TEM, TCM; five samples per subset).	Skin biopsy (n = 8)	RNA Seq
			HNRNPD			↓ Tumor stage MF (IIB-IVA2)		CD4 + T-cells (n = 35)- Specifically: Formed by seven Normal CD4+ T‐cell subsets (Tnaïve, TH1, TH2, TH17, Treg, TEM, TCM; five samples per subset).	Skin biopsy (n = 8)	RNA Seq
			ADD3			↓ Tumor stage MF (IIB-IVA2)		CD4 + T-cells (n = 35)- Specifically: Formed by seven Normal CD4+ T‐cell subsets (Tnaïve, TH1, TH2, TH17, Treg, TEM, TCM; five samples per subset).	Skin biopsy (n = 8)	RNA Seq
			SP2			↓ Tumor stage MF (IIB-IVA2)		CD4 + T-cells (n = 35)- Specifically: Formed by seven Normal CD4+ T‐cell subsets (Tnaïve, TH1, TH2, TH17, Treg, TEM, TCM; five samples per subset).	Skin biopsy (n = 8)	RNA Seq
			MPHOSPH10			↓ Tumor stage MF (IIB-IVA2)		CD4 + T-cells (n = 35)- Specifically: Formed by seven Normal CD4+ T‐cell subsets (Tnaïve, TH1, TH2, TH17, Treg, TEM, TCM; five samples per subset).	Skin biopsy (n = 8)	RNA Seq
			ARGLU1			↓ Tumor stage MF (IIB-IVA2)		CD4 + T-cells (n = 35)- Specifically: Formed by seven Normal CD4+ T‐cell subsets (Tnaïve, TH1, TH2, TH17, Treg, TEM, TCM; five samples per subset).	Skin biopsy (n = 8)	RNA Seq
			NOL8			↓ Tumor stage MF (IIB-IVA2)		CD4 + T-cells (n = 35)- Specifically: Formed by seven Normal CD4+ T‐cell subsets (Tnaïve, TH1, TH2, TH17, Treg, TEM, TCM; five samples per subset).	Skin biopsy (n = 8)	RNA Seq
			ZRSR2			↓ Tumor stage MF (IIB-IVA2)		CD4 + T-cells (n = 35)- Specifically: Formed by seven Normal CD4+ T‐cell subsets (Tnaïve, TH1, TH2, TH17, Treg, TEM, TCM; five samples per subset).	Skin biopsy (n = 8)	RNA Seq
			PCF11			↓ Tumor stage MF (IIB-IVA2)		CD4 + T-cells (n = 35)- Specifically: Formed by seven Normal CD4+ T‐cell subsets (Tnaïve, TH1, TH2, TH17, Treg, TEM, TCM; five samples per subset).	Skin biopsy (n = 8)	RNA Seq
			SF3B1			↓ Tumor stage MF (IIB-IVA2)		CD4 + T-cells (n = 35)- Specifically: Formed by seven Normal CD4+ T‐cell subsets (Tnaïve, TH1, TH2, TH17, Treg, TEM, TCM; five samples per subset).	Skin biopsy (n = 8)	RNA Seq
			NAP1L1			↓ Tumor stage MF (IIB-IVA2)		CD4 + T-cells (n = 35)- Specifically: Formed by seven Normal CD4+ T‐cell subsets (Tnaïve, TH1, TH2, TH17, Treg, TEM, TCM; five samples per subset).	Skin biopsy (n = 8)	RNA Seq
			DNAJC27			↓ Tumor stage MF (IIB-IVA2)		CD4 + T-cells (n = 35)- Specifically: Formed by seven Normal CD4+ T‐cell subsets (Tnaïve, TH1, TH2, TH17, Treg, TEM, TCM; five samples per subset).	Skin biopsy (n = 8)	RNA Seq
			PHF2			↓ Tumor stage MF (IIB-IVA2)		CD4 + T-cells (n = 35)- Specifically: Formed by seven Normal CD4+ T‐cell subsets (Tnaïve, TH1, TH2, TH17, Treg, TEM, TCM; five samples per subset).	Skin biopsy (n = 8)	RNA Seq
			SLTM			↓ Tumor stage MF (IIB-IVA2)		CD4 + T-cells (n = 35)- Specifically: Formed by seven Normal CD4+ T‐cell subsets (Tnaïve, TH1, TH2, TH17, Treg, TEM, TCM; five samples per subset).	Skin biopsy (n = 8)	RNA Seq
			TPRKB			↓ Tumor stage MF (IIB-IVA2)		CD4 + T-cells (n = 35)- Specifically: Formed by seven Normal CD4+ T‐cell subsets (Tnaïve, TH1, TH2, TH17, Treg, TEM, TCM; five samples per subset).	Skin biopsy (n = 8)	RNA Seq
			PAXBP1			↓ Tumor stage MF (IIB-IVA2)		CD4 + T-cells (n = 35)- Specifically: Formed by seven Normal CD4+ T‐cell subsets (Tnaïve, TH1, TH2, TH17, Treg, TEM, TCM; five samples per subset).	Skin biopsy (n = 8)	RNA Seq
			XPA			↓ Tumor stage MF (IIB-IVA2)		CD4 + T-cells (n = 35)- Specifically: Formed by seven Normal CD4+ T‐cell subsets (Tnaïve, TH1, TH2, TH17, Treg, TEM, TCM; five samples per subset).	Skin biopsy (n = 8)	RNA Seq
			MSL1			↓ Tumor stage MF (IIB-IVA2)		CD4 + T-cells (n = 35)- Specifically: Formed by seven Normal CD4+ T‐cell subsets (Tnaïve, TH1, TH2, TH17, Treg, TEM, TCM; five samples per subset).	Skin biopsy (n = 8)	RNA Seq
			DCAF5			↓ Tumor stage MF (IIB-IVA2)		CD4 + T-cells (n = 35)- Specifically: Formed by seven Normal CD4+ T‐cell subsets (Tnaïve, TH1, TH2, TH17, Treg, TEM, TCM; five samples per subset).	Skin biopsy (n = 8)	RNA Seq
			SVIP			↓ Tumor stage MF (IIB-IVA2)		CD4 + T-cells (n = 35)- Specifically: Formed by seven Normal CD4+ T‐cell subsets (Tnaïve, TH1, TH2, TH17, Treg, TEM, TCM; five samples per subset).	Skin biopsy (n = 8)	RNA Seq
			HNRNPK			↓ Tumor stage MF (IIB-IVA2)		CD4 + T-cells (n = 35)- Specifically: Formed by seven Normal CD4+ T‐cell subsets (Tnaïve, TH1, TH2, TH17, Treg, TEM, TCM; five samples per subset).	Skin biopsy (n = 8)	RNA Seq
			NRF1			↓ Tumor stage MF (IIB-IVA2)		CD4 + T-cells (n = 35)- Specifically: Formed by seven Normal CD4+ T‐cell subsets (Tnaïve, TH1, TH2, TH17, Treg, TEM, TCM; five samples per subset).	Skin biopsy (n = 8)	RNA Seq
			MTCH2			↑Tumor stage MF (IIB-IVA2)		CD4 + T-cells (n = 35)- Specifically: Formed by seven Normal CD4+ T‐cell subsets (Tnaïve, TH1, TH2, TH17, Treg, TEM, TCM; five samples per subset).	Skin biopsy (n = 8)	RNA Seq
			NACC1			↑Tumor stage MF (IIB-IVA2)		CD4 + T-cells (n = 35)- Specifically: Formed by seven Normal CD4+ T‐cell subsets (Tnaïve, TH1, TH2, TH17, Treg, TEM, TCM; five samples per subset).	Skin biopsy (n = 8)	RNA Seq
			PPAP2A			↑Tumor stage MF (IIB-IVA2)		CD4 + T-cells (n = 35)- Specifically: Formed by seven Normal CD4+ T‐cell subsets (Tnaïve, TH1, TH2, TH17, Treg, TEM, TCM; five samples per subset).	Skin biopsy (n = 8)	RNA Seq
			MRPL12			↑Tumor stage MF (IIB-IVA2)		CD4 + T-cells (n = 35)- Specifically: Formed by seven Normal CD4+ T‐cell subsets (Tnaïve, TH1, TH2, TH17, Treg, TEM, TCM; five samples per subset).	Skin biopsy (n = 8)	RNA Seq
			PNPO			↑Tumor stage MF (IIB-IVA2)		CD4 + T-cells (n = 35)- Specifically: Formed by seven Normal CD4+ T‐cell subsets (Tnaïve, TH1, TH2, TH17, Treg, TEM, TCM; five samples per subset).	Skin biopsy (n = 8)	RNA Seq
			VAV2			↑Tumor stage MF (IIB-IVA2)		CD4 + T-cells (n = 35)- Specifically: Formed by seven Normal CD4+ T‐cell subsets (Tnaïve, TH1, TH2, TH17, Treg, TEM, TCM; five samples per subset).	Skin biopsy (n = 8)	RNA Seq
			CD151			↑Tumor stage MF (IIB-IVA2)		CD4 + T-cells (n = 35)- Specifically: Formed by seven Normal CD4+ T‐cell subsets (Tnaïve, TH1, TH2, TH17, Treg, TEM, TCM; five samples per subset).	Skin biopsy (n = 8)	RNA Seq
			CLEC11A			↑Tumor stage MF (IIB-IVA2)		CD4 + T-cells (n = 35)- Specifically: Formed by seven Normal CD4+ T‐cell subsets (Tnaïve, TH1, TH2, TH17, Treg, TEM, TCM; five samples per subset).	Skin biopsy (n = 8)	RNA Seq
			FKBP1A			↑Tumor stage MF (IIB-IVA2)		CD4 + T-cells (n = 35)- Specifically: Formed by seven Normal CD4+ T‐cell subsets (Tnaïve, TH1, TH2, TH17, Treg, TEM, TCM; five samples per subset).	Skin biopsy (n = 8)	RNA Seq
			ATG7			↑Tumor stage MF (IIB-IVA2)		CD4 + T-cells (n = 35)- Specifically: Formed by seven Normal CD4+ T‐cell subsets (Tnaïve, TH1, TH2, TH17, Treg, TEM, TCM; five samples per subset).	Skin biopsy (n = 8)	RNA Seq
			ADAMTS9			↑Tumor stage MF (IIB-IVA2)		CD4 + T-cells (n = 35)- Specifically: Formed by seven Normal CD4+ T‐cell subsets (Tnaïve, TH1, TH2, TH17, Treg, TEM, TCM; five samples per subset).	Skin biopsy (n = 8)	RNA Seq
			RMRP			↑Tumor stage MF (IIB-IVA2)		CD4 + T-cells (n = 35)- Specifically: Formed by seven Normal CD4+ T‐cell subsets (Tnaïve, TH1, TH2, TH17, Treg, TEM, TCM; five samples per subset).	Skin biopsy (n = 8)	RNA Seq
			DLC1			↑Tumor stage MF (IIB-IVA2)		CD4 + T-cells (n = 35)- Specifically: Formed by seven Normal CD4+ T‐cell subsets (Tnaïve, TH1, TH2, TH17, Treg, TEM, TCM; five samples per subset).	Skin biopsy (n = 8)	RNA Seq
			FDPSP2			↑Tumor stage MF (IIB-IVA2)		CD4 + T-cells (n = 35)- Specifically: Formed by seven Normal CD4+ T‐cell subsets (Tnaïve, TH1, TH2, TH17, Treg, TEM, TCM; five samples per subset).	Skin biopsy (n = 8)	RNA Seq
			GNB2			↑Tumor stage MF (IIB-IVA2)		CD4 + T-cells (n = 35)- Specifically: Formed by seven Normal CD4+ T‐cell subsets (Tnaïve, TH1, TH2, TH17, Treg, TEM, TCM; five samples per subset).	Skin biopsy (n = 8)	RNA Seq
			AGPAT2			↑Tumor stage MF (IIB-IVA2)		CD4 + T-cells (n = 35)- Specifically: Formed by seven Normal CD4+ T‐cell subsets (Tnaïve, TH1, TH2, TH17, Treg, TEM, TCM; five samples per subset).	Skin biopsy (n = 8)	RNA Seq
			ANKRD50			↑Tumor stage MF (IIB-IVA2)		CD4 + T-cells (n = 35)- Specifically: Formed by seven Normal CD4+ T‐cell subsets (Tnaïve, TH1, TH2, TH17, Treg, TEM, TCM; five samples per subset).	Skin biopsy (n = 8)	RNA Seq
			INSR			↑Tumor stage MF (IIB-IVA2)		CD4 + T-cells (n = 35)- Specifically: Formed by seven Normal CD4+ T‐cell subsets (Tnaïve, TH1, TH2, TH17, Treg, TEM, TCM; five samples per subset).	Skin biopsy (n = 8)	RNA Seq
			YWHAG			↑Tumor stage MF (IIB-IVA2)		CD4 + T-cells (n = 35)- Specifically: Formed by seven Normal CD4+ T‐cell subsets (Tnaïve, TH1, TH2, TH17, Treg, TEM, TCM; five samples per subset).	Skin biopsy (n = 8)	RNA Seq
			UACA			↑Tumor stage MF (IIB-IVA2)		CD4 + T-cells (n = 35)- Specifically: Formed by seven Normal CD4+ T‐cell subsets (Tnaïve, TH1, TH2, TH17, Treg, TEM, TCM; five samples per subset).	Skin biopsy (n = 8)	RNA Seq
			MALAT1			↑Tumor stage MF (IIB-IVA2)		CD4 + T-cells (n = 35)- Specifically: Formed by seven Normal CD4+ T‐cell subsets (Tnaïve, TH1, TH2, TH17, Treg, TEM, TCM; five samples per subset).	Skin biopsy (n = 8)	RNA Seq
			GJD3			↑Tumor stage MF (IIB-IVA2)		CD4 + T-cells (n = 35)- Specifically: Formed by seven Normal CD4+ T‐cell subsets (Tnaïve, TH1, TH2, TH17, Treg, TEM, TCM; five samples per subset).	Skin biopsy (n = 8)	RNA Seq
			SCARB1			↑Tumor stage MF (IIB-IVA2)		CD4 + T-cells (n = 35)- Specifically: Formed by seven Normal CD4+ T‐cell subsets (Tnaïve, TH1, TH2, TH17, Treg, TEM, TCM; five samples per subset).	Skin biopsy (n = 8)	RNA Seq
			SLC36A1			↑Tumor stage MF (IIB-IVA2)		CD4 + T-cells (n = 35)- Specifically: Formed by seven Normal CD4+ T‐cell subsets (Tnaïve, TH1, TH2, TH17, Treg, TEM, TCM; five samples per subset).	Skin biopsy (n = 8)	RNA Seq
			EPAS1			↑Tumor stage MF (IIB-IVA2)		CD4 + T-cells (n = 35)- Specifically: Formed by seven Normal CD4+ T‐cell subsets (Tnaïve, TH1, TH2, TH17, Treg, TEM, TCM; five samples per subset).	Skin biopsy (n = 8)	RNA Seq
			CDC20			↑Tumor stage MF (IIB-IVA2)		CD4 + T-cells (n = 35)- Specifically: Formed by seven Normal CD4+ T‐cell subsets (Tnaïve, TH1, TH2, TH17, Treg, TEM, TCM; five samples per subset).	Skin biopsy (n = 8)	RNA Seq
			CALD1			↑Tumor stage MF (IIB-IVA2)		CD4 + T-cells (n = 35)- Specifically: Formed by seven Normal CD4+ T‐cell subsets (Tnaïve, TH1, TH2, TH17, Treg, TEM, TCM; five samples per subset).	Skin biopsy (n = 8)	RNA Seq
			CMTM4			↑Tumor stage MF (IIB-IVA2)		CD4 + T-cells (n = 35)- Specifically: Formed by seven Normal CD4+ T‐cell subsets (Tnaïve, TH1, TH2, TH17, Treg, TEM, TCM; five samples per subset).	Skin biopsy (n = 8)	RNA Seq
			KIF18B			↑Tumor stage MF (IIB-IVA2)		CD4 + T-cells (n = 35)- Specifically: Formed by seven Normal CD4+ T‐cell subsets (Tnaïve, TH1, TH2, TH17, Treg, TEM, TCM; five samples per subset).	Skin biopsy (n = 8)	RNA Seq
			GAS7			↑Tumor stage MF (IIB-IVA2)		CD4 + T-cells (n = 35)- Specifically: Formed by seven Normal CD4+ T‐cell subsets (Tnaïve, TH1, TH2, TH17, Treg, TEM, TCM; five samples per subset).	Skin biopsy (n = 8)	RNA Seq
			SNX8			↑Tumor stage MF (IIB-IVA2)		CD4 + T-cells (n = 35)- Specifically: Formed by seven Normal CD4+ T‐cell subsets (Tnaïve, TH1, TH2, TH17, Treg, TEM, TCM; five samples per subset).	Skin biopsy (n = 8)	RNA Seq
			TSPAN9			↑Tumor stage MF (IIB-IVA2)		CD4 + T-cells (n = 35)- Specifically: Formed by seven Normal CD4+ T‐cell subsets (Tnaïve, TH1, TH2, TH17, Treg, TEM, TCM; five samples per subset).	Skin biopsy (n = 8)	RNA Seq
			CORO1C			↑Tumor stage MF (IIB-IVA2)		CD4 + T-cells (n = 35)- Specifically: Formed by seven Normal CD4+ T‐cell subsets (Tnaïve, TH1, TH2, TH17, Treg, TEM, TCM; five samples per subset).	Skin biopsy (n = 8)	RNA Seq
			PIF1			↑Tumor stage MF (IIB-IVA2)		CD4 + T-cells (n = 35)- Specifically: Formed by seven Normal CD4+ T‐cell subsets (Tnaïve, TH1, TH2, TH17, Treg, TEM, TCM; five samples per subset).	Skin biopsy (n = 8)	RNA Seq
			TTC7B			↑Tumor stage MF (IIB-IVA2)		CD4 + T-cells (n = 35)- Specifically: Formed by seven Normal CD4+ T‐cell subsets (Tnaïve, TH1, TH2, TH17, Treg, TEM, TCM; five samples per subset).	Skin biopsy (n = 8)	RNA Seq
			ACTG1			↑Tumor stage MF (IIB-IVA2)		CD4 + T-cells (n = 35)- Specifically: Formed by seven Normal CD4+ T‐cell subsets (Tnaïve, TH1, TH2, TH17, Treg, TEM, TCM; five samples per subset).	Skin biopsy (n = 8)	RNA Seq
			ACTB			↑Tumor stage MF (IIB-IVA2)		CD4 + T-cells (n = 35)- Specifically: Formed by seven Normal CD4+ T‐cell subsets (Tnaïve, TH1, TH2, TH17, Treg, TEM, TCM; five samples per subset).	Skin biopsy (n = 8)	RNA Seq
			GJC1			↑Tumor stage MF (IIB-IVA2)		CD4 + T-cells (n = 35)- Specifically: Formed by seven Normal CD4+ T‐cell subsets (Tnaïve, TH1, TH2, TH17, Treg, TEM, TCM; five samples per subset).	Skin biopsy (n = 8)	RNA Seq
			POC1A			↑Tumor stage MF (IIB-IVA2)		CD4 + T-cells (n = 35)- Specifically: Formed by seven Normal CD4+ T‐cell subsets (Tnaïve, TH1, TH2, TH17, Treg, TEM, TCM; five samples per subset).	Skin biopsy (n = 8)	RNA Seq
			LAMB1			↑Tumor stage MF (IIB-IVA2)		CD4 + T-cells (n = 35)- Specifically: Formed by seven Normal CD4+ T‐cell subsets (Tnaïve, TH1, TH2, TH17, Treg, TEM, TCM; five samples per subset).	Skin biopsy (n = 8)	RNA Seq
			NAV1			↑Tumor stage MF (IIB-IVA2)		CD4 + T-cells (n = 35)- Specifically: Formed by seven Normal CD4+ T‐cell subsets (Tnaïve, TH1, TH2, TH17, Treg, TEM, TCM; five samples per subset).	Skin biopsy (n = 8)	RNA Seq
			VWF			↑Tumor stage MF (IIB-IVA2)		CD4 + T-cells (n = 35)- Specifically: Formed by seven Normal CD4+ T‐cell subsets (Tnaïve, TH1, TH2, TH17, Treg, TEM, TCM; five samples per subset).	Skin biopsy (n = 8)	RNA Seq
			SLC1A5			↑Tumor stage MF (IIB-IVA2)		CD4 + T-cells (n = 35)- Specifically: Formed by seven Normal CD4+ T‐cell subsets (Tnaïve, TH1, TH2, TH17, Treg, TEM, TCM; five samples per subset).	Skin biopsy (n = 8)	RNA Seq
			ITSN1			↑Tumor stage MF (IIB-IVA2)		CD4 + T-cells (n = 35)- Specifically: Formed by seven Normal CD4+ T‐cell subsets (Tnaïve, TH1, TH2, TH17, Treg, TEM, TCM; five samples per subset).	Skin biopsy (n = 8)	RNA Seq
			MAP1B			↑Tumor stage MF (IIB-IVA2)		CD4 + T-cells (n = 35)- Specifically: Formed by seven Normal CD4+ T‐cell subsets (Tnaïve, TH1, TH2, TH17, Treg, TEM, TCM; five samples per subset).	Skin biopsy (n = 8)	RNA Seq
			B4GALT2			↑Tumor stage MF (IIB-IVA2)		CD4 + T-cells (n = 35)- Specifically: Formed by seven Normal CD4+ T‐cell subsets (Tnaïve, TH1, TH2, TH17, Treg, TEM, TCM; five samples per subset).	Skin biopsy (n = 8)	RNA Seq
			TMEM238			↑Tumor stage MF (IIB-IVA2)		CD4 + T-cells (n = 35)- Specifically: Formed by seven Normal CD4+ T‐cell subsets (Tnaïve, TH1, TH2, TH17, Treg, TEM, TCM; five samples per subset).	Skin biopsy (n = 8)	RNA Seq
			RCC2			↑Tumor stage MF (IIB-IVA2)		CD4 + T-cells (n = 35)- Specifically: Formed by seven Normal CD4+ T‐cell subsets (Tnaïve, TH1, TH2, TH17, Treg, TEM, TCM; five samples per subset).	Skin biopsy (n = 8)	RNA Seq
			AFAP1L1			↑Tumor stage MF (IIB-IVA2)		CD4 + T-cells (n = 35)- Specifically: Formed by seven Normal CD4+ T‐cell subsets (Tnaïve, TH1, TH2, TH17, Treg, TEM, TCM; five samples per subset).	Skin biopsy (n = 8)	RNA Seq
			FBN1			↑Tumor stage MF (IIB-IVA2)		CD4 + T-cells (n = 35)- Specifically: Formed by seven Normal CD4+ T‐cell subsets (Tnaïve, TH1, TH2, TH17, Treg, TEM, TCM; five samples per subset).	Skin biopsy (n = 8)	RNA Seq
			ZNF460			↑Tumor stage MF (IIB-IVA2)		CD4 + T-cells (n = 35)- Specifically: Formed by seven Normal CD4+ T‐cell subsets (Tnaïve, TH1, TH2, TH17, Treg, TEM, TCM; five samples per subset).	Skin biopsy (n = 8)	RNA Seq
			ABHD17C			↑Tumor stage MF (IIB-IVA2)		CD4 + T-cells (n = 35)- Specifically: Formed by seven Normal CD4+ T‐cell subsets (Tnaïve, TH1, TH2, TH17, Treg, TEM, TCM; five samples per subset).	Skin biopsy (n = 8)	RNA Seq
			ZNF467			↑Tumor stage MF (IIB-IVA2)		CD4 + T-cells (n = 35)- Specifically: Formed by seven Normal CD4+ T‐cell subsets (Tnaïve, TH1, TH2, TH17, Treg, TEM, TCM; five samples per subset).	Skin biopsy (n = 8)	RNA Seq
			H2AFX			↑Tumor stage MF (IIB-IVA2)		CD4 + T-cells (n = 35)- Specifically: Formed by seven Normal CD4+ T‐cell subsets (Tnaïve, TH1, TH2, TH17, Treg, TEM, TCM; five samples per subset).	Skin biopsy (n = 8)	RNA Seq
			PLXNB2			↑Tumor stage MF (IIB-IVA2)		CD4 + T-cells (n = 35)- Specifically: Formed by seven Normal CD4+ T‐cell subsets (Tnaïve, TH1, TH2, TH17, Treg, TEM, TCM; five samples per subset).	Skin biopsy (n = 8)	RNA Seq
			ANGPT2			↑Tumor stage MF (IIB-IVA2)		CD4 + T-cells (n = 35)- Specifically: Formed by seven Normal CD4+ T‐cell subsets (Tnaïve, TH1, TH2, TH17, Treg, TEM, TCM; five samples per subset).	Skin biopsy (n = 8)	RNA Seq
			WDR41			↑Tumor stage MF (IIB-IVA2)		CD4 + T-cells (n = 35)- Specifically: Formed by seven Normal CD4+ T‐cell subsets (Tnaïve, TH1, TH2, TH17, Treg, TEM, TCM; five samples per subset).	Skin biopsy (n = 8)	RNA Seq
			RBFOX2			↑Tumor stage MF (IIB-IVA2)		CD4 + T-cells (n = 35)- Specifically: Formed by seven Normal CD4+ T‐cell subsets (Tnaïve, TH1, TH2, TH17, Treg, TEM, TCM; five samples per subset).	Skin biopsy (n = 8)	RNA Seq
			LENG9			↑Tumor stage MF (IIB-IVA2)		CD4 + T-cells (n = 35)- Specifically: Formed by seven Normal CD4+ T‐cell subsets (Tnaïve, TH1, TH2, TH17, Treg, TEM, TCM; five samples per subset).	Skin biopsy (n = 8)	RNA Seq
			CDK2AP1			↑Tumor stage MF (IIB-IVA2)		CD4 + T-cells (n = 35)- Specifically: Formed by seven Normal CD4+ T‐cell subsets (Tnaïve, TH1, TH2, TH17, Treg, TEM, TCM; five samples per subset).	Skin biopsy (n = 8)	RNA Seq
			SYDE1			↑Tumor stage MF (IIB-IVA2)		CD4 + T-cells (n = 35)- Specifically: Formed by seven Normal CD4+ T‐cell subsets (Tnaïve, TH1, TH2, TH17, Treg, TEM, TCM; five samples per subset).	Skin biopsy (n = 8)	RNA Seq
			POTEE			↑Tumor stage MF (IIB-IVA2)		CD4 + T-cells (n = 35)- Specifically: Formed by seven Normal CD4+ T‐cell subsets (Tnaïve, TH1, TH2, TH17, Treg, TEM, TCM; five samples per subset).	Skin biopsy (n = 8)	RNA Seq
			PEAK1			↑Tumor stage MF (IIB-IVA2)		CD4 + T-cells (n = 35)- Specifically: Formed by seven Normal CD4+ T‐cell subsets (Tnaïve, TH1, TH2, TH17, Treg, TEM, TCM; five samples per subset).	Skin biopsy (n = 8)	RNA Seq
			C10orf10			↑Tumor stage MF (IIB-IVA2)		CD4 + T-cells (n = 35)- Specifically: Formed by seven Normal CD4+ T‐cell subsets (Tnaïve, TH1, TH2, TH17, Treg, TEM, TCM; five samples per subset).	Skin biopsy (n = 8)	RNA Seq
			E2F8			↑Tumor stage MF (IIB-IVA2)		CD4 + T-cells (n = 35)- Specifically: Formed by seven Normal CD4+ T‐cell subsets (Tnaïve, TH1, TH2, TH17, Treg, TEM, TCM; five samples per subset).	Skin biopsy (n = 8)	RNA Seq
			ARHGEF17			↑Tumor stage MF (IIB-IVA2)		CD4 + T-cells (n = 35)- Specifically: Formed by seven Normal CD4+ T‐cell subsets (Tnaïve, TH1, TH2, TH17, Treg, TEM, TCM; five samples per subset).	Skin biopsy (n = 8)	RNA Seq
			CDC6			↑Tumor stage MF (IIB-IVA2)		CD4 + T-cells (n = 35)- Specifically: Formed by seven Normal CD4+ T‐cell subsets (Tnaïve, TH1, TH2, TH17, Treg, TEM, TCM; five samples per subset).	Skin biopsy (n = 8)	RNA Seq
			LRP3			↑Tumor stage MF (IIB-IVA2)		CD4 + T-cells (n = 35)- Specifically: Formed by seven Normal CD4+ T‐cell subsets (Tnaïve, TH1, TH2, TH17, Treg, TEM, TCM; five samples per subset).	Skin biopsy (n = 8)	RNA Seq
			SERF2			↑Tumor stage MF (IIB-IVA2)		CD4 + T-cells (n = 35)- Specifically: Formed by seven Normal CD4+ T‐cell subsets (Tnaïve, TH1, TH2, TH17, Treg, TEM, TCM; five samples per subset).	Skin biopsy (n = 8)	RNA Seq
			DOCK4			↑Tumor stage MF (IIB-IVA2)		CD4 + T-cells (n = 35)- Specifically: Formed by seven Normal CD4+ T‐cell subsets (Tnaïve, TH1, TH2, TH17, Treg, TEM, TCM; five samples per subset).	Skin biopsy (n = 8)	RNA Seq
			HIST1H2BK			↑Tumor stage MF (IIB-IVA2)		CD4 + T-cells (n = 35)- Specifically: Formed by seven Normal CD4+ T‐cell subsets (Tnaïve, TH1, TH2, TH17, Treg, TEM, TCM; five samples per subset).	Skin biopsy (n = 8)	RNA Seq
			LOXL2			↑Tumor stage MF (IIB-IVA2)		CD4 + T-cells (n = 35)- Specifically: Formed by seven Normal CD4+ T‐cell subsets (Tnaïve, TH1, TH2, TH17, Treg, TEM, TCM; five samples per subset).	Skin biopsy (n = 8)	RNA Seq
			EVI5			↑Tumor stage MF (IIB-IVA2)		CD4 + T-cells (n = 35)- Specifically: Formed by seven Normal CD4+ T‐cell subsets (Tnaïve, TH1, TH2, TH17, Treg, TEM, TCM; five samples per subset).	Skin biopsy (n = 8)	RNA Seq
			PLOD1			↑Tumor stage MF (IIB-IVA2)		CD4 + T-cells (n = 35)- Specifically: Formed by seven Normal CD4+ T‐cell subsets (Tnaïve, TH1, TH2, TH17, Treg, TEM, TCM; five samples per subset).	Skin biopsy (n = 8)	RNA Seq
			SYNPO2			↑Tumor stage MF (IIB-IVA2)		CD4 + T-cells (n = 35)- Specifically: Formed by seven Normal CD4+ T‐cell subsets (Tnaïve, TH1, TH2, TH17, Treg, TEM, TCM; five samples per subset).	Skin biopsy (n = 8)	RNA Seq
			HYAL2			↑Tumor stage MF (IIB-IVA2)		CD4 + T-cells (n = 35)- Specifically: Formed by seven Normal CD4+ T‐cell subsets (Tnaïve, TH1, TH2, TH17, Treg, TEM, TCM; five samples per subset).	Skin biopsy (n = 8)	RNA Seq
			SLC29A1			↑Tumor stage MF (IIB-IVA2)		CD4 + T-cells (n = 35)- Specifically: Formed by seven Normal CD4+ T‐cell subsets (Tnaïve, TH1, TH2, TH17, Treg, TEM, TCM; five samples per subset).	Skin biopsy (n = 8)	RNA Seq
			LRFN4			↑Tumor stage MF (IIB-IVA2)		CD4 + T-cells (n = 35)- Specifically: Formed by seven Normal CD4+ T‐cell subsets (Tnaïve, TH1, TH2, TH17, Treg, TEM, TCM; five samples per subset).	Skin biopsy (n = 8)	RNA Seq
			ASF1B			↑Tumor stage MF (IIB-IVA2)		CD4 + T-cells (n = 35)- Specifically: Formed by seven Normal CD4+ T‐cell subsets (Tnaïve, TH1, TH2, TH17, Treg, TEM, TCM; five samples per subset).	Skin biopsy (n = 8)	RNA Seq
			SOGA1			↑Tumor stage MF (IIB-IVA2)		CD4 + T-cells (n = 35)- Specifically: Formed by seven Normal CD4+ T‐cell subsets (Tnaïve, TH1, TH2, TH17, Treg, TEM, TCM; five samples per subset).	Skin biopsy (n = 8)	RNA Seq
			ALDH1L2			↑Tumor stage MF (IIB-IVA2)		CD4 + T-cells (n = 35)- Specifically: Formed by seven Normal CD4+ T‐cell subsets (Tnaïve, TH1, TH2, TH17, Treg, TEM, TCM; five samples per subset).	Skin biopsy (n = 8)	RNA Seq
			ZAK			↑Tumor stage MF (IIB-IVA2)		CD4 + T-cells (n = 35)- Specifically: Formed by seven Normal CD4+ T‐cell subsets (Tnaïve, TH1, TH2, TH17, Treg, TEM, TCM; five samples per subset).	Skin biopsy (n = 8)	RNA Seq
			KIFC1			↑Tumor stage MF (IIB-IVA2)		CD4 + T-cells (n = 35)- Specifically: Formed by seven Normal CD4+ T‐cell subsets (Tnaïve, TH1, TH2, TH17, Treg, TEM, TCM; five samples per subset).	Skin biopsy (n = 8)	RNA Seq
			CALCRL			↑Tumor stage MF (IIB-IVA2)		CD4 + T-cells (n = 35)- Specifically: Formed by seven Normal CD4+ T‐cell subsets (Tnaïve, TH1, TH2, TH17, Treg, TEM, TCM; five samples per subset).	Skin biopsy (n = 8)	RNA Seq
			SHANK3			↑Tumor stage MF (IIB-IVA2)		CD4 + T-cells (n = 35)- Specifically: Formed by seven Normal CD4+ T‐cell subsets (Tnaïve, TH1, TH2, TH17, Treg, TEM, TCM; five samples per subset).	Skin biopsy (n = 8)	RNA Seq
			ARHGEF40			↑Tumor stage MF (IIB-IVA2)		CD4 + T-cells (n = 35)- Specifically: Formed by seven Normal CD4+ T‐cell subsets (Tnaïve, TH1, TH2, TH17, Treg, TEM, TCM; five samples per subset).	Skin biopsy (n = 8)	RNA Seq
			PHLDA3			↑Tumor stage MF (IIB-IVA2)		CD4 + T-cells (n = 35)- Specifically: Formed by seven Normal CD4+ T‐cell subsets (Tnaïve, TH1, TH2, TH17, Treg, TEM, TCM; five samples per subset).	Skin biopsy (n = 8)	RNA Seq
			PLBD2			↑Tumor stage MF (IIB-IVA2)		CD4 + T-cells (n = 35)- Specifically: Formed by seven Normal CD4+ T‐cell subsets (Tnaïve, TH1, TH2, TH17, Treg, TEM, TCM; five samples per subset).	Skin biopsy (n = 8)	RNA Seq
			HECW2			↑Tumor stage MF (IIB-IVA2)		CD4 + T-cells (n = 35)- Specifically: Formed by seven Normal CD4+ T‐cell subsets (Tnaïve, TH1, TH2, TH17, Treg, TEM, TCM; five samples per subset).	Skin biopsy (n = 8)	RNA Seq
			GTSE1			↑Tumor stage MF (IIB-IVA2)		CD4 + T-cells (n = 35)- Specifically: Formed by seven Normal CD4+ T‐cell subsets (Tnaïve, TH1, TH2, TH17, Treg, TEM, TCM; five samples per subset).	Skin biopsy (n = 8)	RNA Seq
			COL4A2			↑Tumor stage MF (IIB-IVA2)		CD4 + T-cells (n = 35)- Specifically: Formed by seven Normal CD4+ T‐cell subsets (Tnaïve, TH1, TH2, TH17, Treg, TEM, TCM; five samples per subset).	Skin biopsy (n = 8)	RNA Seq
			HIST4H4			↑Tumor stage MF (IIB-IVA2)		CD4 + T-cells (n = 35)- Specifically: Formed by seven Normal CD4+ T‐cell subsets (Tnaïve, TH1, TH2, TH17, Treg, TEM, TCM; five samples per subset).	Skin biopsy (n = 8)	RNA Seq
			GSN			↑Tumor stage MF (IIB-IVA2)		CD4 + T-cells (n = 35)- Specifically: Formed by seven Normal CD4+ T‐cell subsets (Tnaïve, TH1, TH2, TH17, Treg, TEM, TCM; five samples per subset).	Skin biopsy (n = 8)	RNA Seq
			LOC389831			↑Tumor stage MF (IIB-IVA2)		CD4 + T-cells (n = 35)- Specifically: Formed by seven Normal CD4+ T‐cell subsets (Tnaïve, TH1, TH2, TH17, Treg, TEM, TCM; five samples per subset).	Skin biopsy (n = 8)	RNA Seq
			ROBO4			↑Tumor stage MF (IIB-IVA2)		CD4 + T-cells (n = 35)- Specifically: Formed by seven Normal CD4+ T‐cell subsets (Tnaïve, TH1, TH2, TH17, Treg, TEM, TCM; five samples per subset).	Skin biopsy (n = 8)	RNA Seq
			WDR34			↑Tumor stage MF (IIB-IVA2)		CD4 + T-cells (n = 35)- Specifically: Formed by seven Normal CD4+ T‐cell subsets (Tnaïve, TH1, TH2, TH17, Treg, TEM, TCM; five samples per subset).	Skin biopsy (n = 8)	RNA Seq
			CENPO			↑Tumor stage MF (IIB-IVA2)		CD4 + T-cells (n = 35)- Specifically: Formed by seven Normal CD4+ T‐cell subsets (Tnaïve, TH1, TH2, TH17, Treg, TEM, TCM; five samples per subset).	Skin biopsy (n = 8)	RNA Seq
			RGL1			↑Tumor stage MF (IIB-IVA2)		CD4 + T-cells (n = 35)- Specifically: Formed by seven Normal CD4+ T‐cell subsets (Tnaïve, TH1, TH2, TH17, Treg, TEM, TCM; five samples per subset).	Skin biopsy (n = 8)	RNA Seq
			SCARNA2			↑Tumor stage MF (IIB-IVA2)		CD4 + T-cells (n = 35)- Specifically: Formed by seven Normal CD4+ T‐cell subsets (Tnaïve, TH1, TH2, TH17, Treg, TEM, TCM; five samples per subset).	Skin biopsy (n = 8)	RNA Seq
			SNX33			↑Tumor stage MF (IIB-IVA2)		CD4 + T-cells (n = 35)- Specifically: Formed by seven Normal CD4+ T‐cell subsets (Tnaïve, TH1, TH2, TH17, Treg, TEM, TCM; five samples per subset).	Skin biopsy (n = 8)	RNA Seq
			COL6A3			↑Tumor stage MF (IIB-IVA2)		CD4 + T-cells (n = 35)- Specifically: Formed by seven Normal CD4+ T‐cell subsets (Tnaïve, TH1, TH2, TH17, Treg, TEM, TCM; five samples per subset).	Skin biopsy (n = 8)	RNA Seq
			WWTR1			↑Tumor stage MF (IIB-IVA2)		CD4 + T-cells (n = 35)- Specifically: Formed by seven Normal CD4+ T‐cell subsets (Tnaïve, TH1, TH2, TH17, Treg, TEM, TCM; five samples per subset).	Skin biopsy (n = 8)	RNA Seq
			TNS1			↑Tumor stage MF (IIB-IVA2)		CD4 + T-cells (n = 35)- Specifically: Formed by seven Normal CD4+ T‐cell subsets (Tnaïve, TH1, TH2, TH17, Treg, TEM, TCM; five samples per subset).	Skin biopsy (n = 8)	RNA Seq
			LRRK1			↑Tumor stage MF (IIB-IVA2)		CD4 + T-cells (n = 35)- Specifically: Formed by seven Normal CD4+ T‐cell subsets (Tnaïve, TH1, TH2, TH17, Treg, TEM, TCM; five samples per subset).	Skin biopsy (n = 8)	RNA Seq
			ITGA9			↑Tumor stage MF (IIB-IVA2)		CD4 + T-cells (n = 35)- Specifically: Formed by seven Normal CD4+ T‐cell subsets (Tnaïve, TH1, TH2, TH17, Treg, TEM, TCM; five samples per subset).	Skin biopsy (n = 8)	RNA Seq
			NRP1			↑Tumor stage MF (IIB-IVA2)		CD4 + T-cells (n = 35)- Specifically: Formed by seven Normal CD4+ T‐cell subsets (Tnaïve, TH1, TH2, TH17, Treg, TEM, TCM; five samples per subset).	Skin biopsy (n = 8)	RNA Seq
			ADGRA2			↑Tumor stage MF (IIB-IVA2)		CD4 + T-cells (n = 35)- Specifically: Formed by seven Normal CD4+ T‐cell subsets (Tnaïve, TH1, TH2, TH17, Treg, TEM, TCM; five samples per subset).	Skin biopsy (n = 8)	RNA Seq
			EFNB2			↑Tumor stage MF (IIB-IVA2)		CD4 + T-cells (n = 35)- Specifically: Formed by seven Normal CD4+ T‐cell subsets (Tnaïve, TH1, TH2, TH17, Treg, TEM, TCM; five samples per subset).	Skin biopsy (n = 8)	RNA Seq
			KIAA1462			↑Tumor stage MF (IIB-IVA2)		CD4 + T-cells (n = 35)- Specifically: Formed by seven Normal CD4+ T‐cell subsets (Tnaïve, TH1, TH2, TH17, Treg, TEM, TCM; five samples per subset).	Skin biopsy (n = 8)	RNA Seq
			RAB31			↑Tumor stage MF (IIB-IVA2)		CD4 + T-cells (n = 35)- Specifically: Formed by seven Normal CD4+ T‐cell subsets (Tnaïve, TH1, TH2, TH17, Treg, TEM, TCM; five samples per subset).	Skin biopsy (n = 8)	RNA Seq
			CDH5			↑Tumor stage MF (IIB-IVA2)		CD4 + T-cells (n = 35)- Specifically: Formed by seven Normal CD4+ T‐cell subsets (Tnaïve, TH1, TH2, TH17, Treg, TEM, TCM; five samples per subset).	Skin biopsy (n = 8)	RNA Seq
			LAMB2			↑Tumor stage MF (IIB-IVA2)		CD4 + T-cells (n = 35)- Specifically: Formed by seven Normal CD4+ T‐cell subsets (Tnaïve, TH1, TH2, TH17, Treg, TEM, TCM; five samples per subset).	Skin biopsy (n = 8)	RNA Seq
			CDCA3			↑Tumor stage MF (IIB-IVA2)		CD4 + T-cells (n = 35)- Specifically: Formed by seven Normal CD4+ T‐cell subsets (Tnaïve, TH1, TH2, TH17, Treg, TEM, TCM; five samples per subset).	Skin biopsy (n = 8)	RNA Seq
			PTRF			↑Tumor stage MF (IIB-IVA2)		CD4 + T-cells (n = 35)- Specifically: Formed by seven Normal CD4+ T‐cell subsets (Tnaïve, TH1, TH2, TH17, Treg, TEM, TCM; five samples per subset).	Skin biopsy (n = 8)	RNA Seq
			PMP22			↑Tumor stage MF (IIB-IVA2)		CD4 + T-cells (n = 35)- Specifically: Formed by seven Normal CD4+ T‐cell subsets (Tnaïve, TH1, TH2, TH17, Treg, TEM, TCM; five samples per subset).	Skin biopsy (n = 8)	RNA Seq
			KCNQ1OT1			↑Tumor stage MF (IIB-IVA2)		CD4 + T-cells (n = 35)- Specifically: Formed by seven Normal CD4+ T‐cell subsets (Tnaïve, TH1, TH2, TH17, Treg, TEM, TCM; five samples per subset).	Skin biopsy (n = 8)	RNA Seq
			ANGPTL2			↑Tumor stage MF (IIB-IVA2)		CD4 + T-cells (n = 35)- Specifically: Formed by seven Normal CD4+ T‐cell subsets (Tnaïve, TH1, TH2, TH17, Treg, TEM, TCM; five samples per subset).	Skin biopsy (n = 8)	RNA Seq
			ATP8B1			↑Tumor stage MF (IIB-IVA2)		CD4 + T-cells (n = 35)- Specifically: Formed by seven Normal CD4+ T‐cell subsets (Tnaïve, TH1, TH2, TH17, Treg, TEM, TCM; five samples per subset).	Skin biopsy (n = 8)	RNA Seq
			CCND1			↑Tumor stage MF (IIB-IVA2)		CD4 + T-cells (n = 35)- Specifically: Formed by seven Normal CD4+ T‐cell subsets (Tnaïve, TH1, TH2, TH17, Treg, TEM, TCM; five samples per subset).	Skin biopsy (n = 8)	RNA Seq
			ADAMTS2			↑Tumor stage MF (IIB-IVA2)		CD4 + T-cells (n = 35)- Specifically: Formed by seven Normal CD4+ T‐cell subsets (Tnaïve, TH1, TH2, TH17, Treg, TEM, TCM; five samples per subset).	Skin biopsy (n = 8)	RNA Seq
			RAI14			↑Tumor stage MF (IIB-IVA2)		CD4 + T-cells (n = 35)- Specifically: Formed by seven Normal CD4+ T‐cell subsets (Tnaïve, TH1, TH2, TH17, Treg, TEM, TCM; five samples per subset).	Skin biopsy (n = 8)	RNA Seq
			BRCA1			↑Tumor stage MF (IIB-IVA2)		CD4 + T-cells (n = 35)- Specifically: Formed by seven Normal CD4+ T‐cell subsets (Tnaïve, TH1, TH2, TH17, Treg, TEM, TCM; five samples per subset).	Skin biopsy (n = 8)	RNA Seq
			PDLIM7			↑Tumor stage MF (IIB-IVA2)		CD4 + T-cells (n = 35)- Specifically: Formed by seven Normal CD4+ T‐cell subsets (Tnaïve, TH1, TH2, TH17, Treg, TEM, TCM; five samples per subset).	Skin biopsy (n = 8)	RNA Seq
			KIF20A			↑Tumor stage MF (IIB-IVA2)		CD4 + T-cells (n = 35)- Specifically: Formed by seven Normal CD4+ T‐cell subsets (Tnaïve, TH1, TH2, TH17, Treg, TEM, TCM; five samples per subset).	Skin biopsy (n = 8)	RNA Seq
			SCARNA12			↑Tumor stage MF (IIB-IVA2)		CD4 + T-cells (n = 35)- Specifically: Formed by seven Normal CD4+ T‐cell subsets (Tnaïve, TH1, TH2, TH17, Treg, TEM, TCM; five samples per subset).	Skin biopsy (n = 8)	RNA Seq
			HIST2H2AC			↑Tumor stage MF (IIB-IVA2)		CD4 + T-cells (n = 35)- Specifically: Formed by seven Normal CD4+ T‐cell subsets (Tnaïve, TH1, TH2, TH17, Treg, TEM, TCM; five samples per subset).	Skin biopsy (n = 8)	RNA Seq
			ZNF703			↑Tumor stage MF (IIB-IVA2)		CD4 + T-cells (n = 35)- Specifically: Formed by seven Normal CD4+ T‐cell subsets (Tnaïve, TH1, TH2, TH17, Treg, TEM, TCM; five samples per subset).	Skin biopsy (n = 8)	RNA Seq
			COL6A1			↑Tumor stage MF (IIB-IVA2)		CD4 + T-cells (n = 35)- Specifically: Formed by seven Normal CD4+ T‐cell subsets (Tnaïve, TH1, TH2, TH17, Treg, TEM, TCM; five samples per subset).	Skin biopsy (n = 8)	RNA Seq
			WDFY3			↑Tumor stage MF (IIB-IVA2)		CD4 + T-cells (n = 35)- Specifically: Formed by seven Normal CD4+ T‐cell subsets (Tnaïve, TH1, TH2, TH17, Treg, TEM, TCM; five samples per subset).	Skin biopsy (n = 8)	RNA Seq
			SYNPO			↑Tumor stage MF (IIB-IVA2)		CD4 + T-cells (n = 35)- Specifically: Formed by seven Normal CD4+ T‐cell subsets (Tnaïve, TH1, TH2, TH17, Treg, TEM, TCM; five samples per subset).	Skin biopsy (n = 8)	RNA Seq
			CDCA5			↑Tumor stage MF (IIB-IVA2)		CD4 + T-cells (n = 35)- Specifically: Formed by seven Normal CD4+ T‐cell subsets (Tnaïve, TH1, TH2, TH17, Treg, TEM, TCM; five samples per subset).	Skin biopsy (n = 8)	RNA Seq
			PIK3R3			↑Tumor stage MF (IIB-IVA2)		CD4 + T-cells (n = 35)- Specifically: Formed by seven Normal CD4+ T‐cell subsets (Tnaïve, TH1, TH2, TH17, Treg, TEM, TCM; five samples per subset).	Skin biopsy (n = 8)	RNA Seq
			RAB13			↑Tumor stage MF (IIB-IVA2)		CD4 + T-cells (n = 35)- Specifically: Formed by seven Normal CD4+ T‐cell subsets (Tnaïve, TH1, TH2, TH17, Treg, TEM, TCM; five samples per subset).	Skin biopsy (n = 8)	RNA Seq
			PLK1			↑Tumor stage MF (IIB-IVA2)		CD4 + T-cells (n = 35)- Specifically: Formed by seven Normal CD4+ T‐cell subsets (Tnaïve, TH1, TH2, TH17, Treg, TEM, TCM; five samples per subset).	Skin biopsy (n = 8)	RNA Seq
			EVC			↑Tumor stage MF (IIB-IVA2)		CD4 + T-cells (n = 35)- Specifically: Formed by seven Normal CD4+ T‐cell subsets (Tnaïve, TH1, TH2, TH17, Treg, TEM, TCM; five samples per subset).	Skin biopsy (n = 8)	RNA Seq
			TUBB			↑Tumor stage MF (IIB-IVA2)		CD4 + T-cells (n = 35)- Specifically: Formed by seven Normal CD4+ T‐cell subsets (Tnaïve, TH1, TH2, TH17, Treg, TEM, TCM; five samples per subset).	Skin biopsy (n = 8)	RNA Seq
			SULF2			↑Tumor stage MF (IIB-IVA2)		CD4 + T-cells (n = 35)- Specifically: Formed by seven Normal CD4+ T‐cell subsets (Tnaïve, TH1, TH2, TH17, Treg, TEM, TCM; five samples per subset).	Skin biopsy (n = 8)	RNA Seq
			BAHCC1			↑Tumor stage MF (IIB-IVA2)		CD4 + T-cells (n = 35)- Specifically: Formed by seven Normal CD4+ T‐cell subsets (Tnaïve, TH1, TH2, TH17, Treg, TEM, TCM; five samples per subset).	Skin biopsy (n = 8)	RNA Seq
			ZBTB8A			↑Tumor stage MF (IIB-IVA2)		CD4 + T-cells (n = 35)- Specifically: Formed by seven Normal CD4+ T‐cell subsets (Tnaïve, TH1, TH2, TH17, Treg, TEM, TCM; five samples per subset).	Skin biopsy (n = 8)	RNA Seq
			GPRIN1			↑Tumor stage MF (IIB-IVA2)		CD4 + T-cells (n = 35)- Specifically: Formed by seven Normal CD4+ T‐cell subsets (Tnaïve, TH1, TH2, TH17, Treg, TEM, TCM; five samples per subset).	Skin biopsy (n = 8)	RNA Seq
			TTYH3			↑Tumor stage MF (IIB-IVA2)		CD4 + T-cells (n = 35)- Specifically: Formed by seven Normal CD4+ T‐cell subsets (Tnaïve, TH1, TH2, TH17, Treg, TEM, TCM; five samples per subset).	Skin biopsy (n = 8)	RNA Seq
			RECQL4			↑Tumor stage MF (IIB-IVA2)		CD4 + T-cells (n = 35)- Specifically: Formed by seven Normal CD4+ T‐cell subsets (Tnaïve, TH1, TH2, TH17, Treg, TEM, TCM; five samples per subset).	Skin biopsy (n = 8)	RNA Seq
			CASKIN2			↑Tumor stage MF (IIB-IVA2)		CD4 + T-cells (n = 35)- Specifically: Formed by seven Normal CD4+ T‐cell subsets (Tnaïve, TH1, TH2, TH17, Treg, TEM, TCM; five samples per subset).	Skin biopsy (n = 8)	RNA Seq
			PARVA			↑Tumor stage MF (IIB-IVA2)		CD4 + T-cells (n = 35)- Specifically: Formed by seven Normal CD4+ T‐cell subsets (Tnaïve, TH1, TH2, TH17, Treg, TEM, TCM; five samples per subset).	Skin biopsy (n = 8)	RNA Seq
			ACVRL1			↑Tumor stage MF (IIB-IVA2)		CD4 + T-cells (n = 35)- Specifically: Formed by seven Normal CD4+ T‐cell subsets (Tnaïve, TH1, TH2, TH17, Treg, TEM, TCM; five samples per subset).	Skin biopsy (n = 8)	RNA Seq
			GPR161			↑Tumor stage MF (IIB-IVA2)		CD4 + T-cells (n = 35)- Specifically: Formed by seven Normal CD4+ T‐cell subsets (Tnaïve, TH1, TH2, TH17, Treg, TEM, TCM; five samples per subset).	Skin biopsy (n = 8)	RNA Seq
			HSPG2			↑Tumor stage MF (IIB-IVA2)		CD4 + T-cells (n = 35)- Specifically: Formed by seven Normal CD4+ T‐cell subsets (Tnaïve, TH1, TH2, TH17, Treg, TEM, TCM; five samples per subset).	Skin biopsy (n = 8)	RNA Seq
			SDC2			↑Tumor stage MF (IIB-IVA2)		CD4 + T-cells (n = 35)- Specifically: Formed by seven Normal CD4+ T‐cell subsets (Tnaïve, TH1, TH2, TH17, Treg, TEM, TCM; five samples per subset).	Skin biopsy (n = 8)	RNA Seq
			FILIP1L			↑Tumor stage MF (IIB-IVA2)		CD4 + T-cells (n = 35)- Specifically: Formed by seven Normal CD4+ T‐cell subsets (Tnaïve, TH1, TH2, TH17, Treg, TEM, TCM; five samples per subset).	Skin biopsy (n = 8)	RNA Seq
			MYLK			↑Tumor stage MF (IIB-IVA2)		CD4 + T-cells (n = 35)- Specifically: Formed by seven Normal CD4+ T‐cell subsets (Tnaïve, TH1, TH2, TH17, Treg, TEM, TCM; five samples per subset).	Skin biopsy (n = 8)	RNA Seq
			PVRL2			↑Tumor stage MF (IIB-IVA2)		CD4 + T-cells (n = 35)- Specifically: Formed by seven Normal CD4+ T‐cell subsets (Tnaïve, TH1, TH2, TH17, Treg, TEM, TCM; five samples per subset).	Skin biopsy (n = 8)	RNA Seq
			COL15A1			↑Tumor stage MF (IIB-IVA2)		CD4 + T-cells (n = 35)- Specifically: Formed by seven Normal CD4+ T‐cell subsets (Tnaïve, TH1, TH2, TH17, Treg, TEM, TCM; five samples per subset).	Skin biopsy (n = 8)	RNA Seq
			HIST1H2BO			↑Tumor stage MF (IIB-IVA2)		CD4 + T-cells (n = 35)- Specifically: Formed by seven Normal CD4+ T‐cell subsets (Tnaïve, TH1, TH2, TH17, Treg, TEM, TCM; five samples per subset).	Skin biopsy (n = 8)	RNA Seq
			TPX2			↑Tumor stage MF (IIB-IVA2)		CD4 + T-cells (n = 35)- Specifically: Formed by seven Normal CD4+ T‐cell subsets (Tnaïve, TH1, TH2, TH17, Treg, TEM, TCM; five samples per subset).	Skin biopsy (n = 8)	RNA Seq
			MARCKS			↑Tumor stage MF (IIB-IVA2)		CD4 + T-cells (n = 35)- Specifically: Formed by seven Normal CD4+ T‐cell subsets (Tnaïve, TH1, TH2, TH17, Treg, TEM, TCM; five samples per subset).	Skin biopsy (n = 8)	RNA Seq
			PLVAP			↑Tumor stage MF (IIB-IVA2)		CD4 + T-cells (n = 35)- Specifically: Formed by seven Normal CD4+ T‐cell subsets (Tnaïve, TH1, TH2, TH17, Treg, TEM, TCM; five samples per subset).	Skin biopsy (n = 8)	RNA Seq
			TNFRSF21			↑Tumor stage MF (IIB-IVA2)		CD4 + T-cells (n = 35)- Specifically: Formed by seven Normal CD4+ T‐cell subsets (Tnaïve, TH1, TH2, TH17, Treg, TEM, TCM; five samples per subset).	Skin biopsy (n = 8)	RNA Seq
			COL5A2			↑Tumor stage MF (IIB-IVA2)		CD4 + T-cells (n = 35)- Specifically: Formed by seven Normal CD4+ T‐cell subsets (Tnaïve, TH1, TH2, TH17, Treg, TEM, TCM; five samples per subset).	Skin biopsy (n = 8)	RNA Seq
			PAPPA			↑Tumor stage MF (IIB-IVA2)		CD4 + T-cells (n = 35)- Specifically: Formed by seven Normal CD4+ T‐cell subsets (Tnaïve, TH1, TH2, TH17, Treg, TEM, TCM; five samples per subset).	Skin biopsy (n = 8)	RNA Seq
			TICRR			↑Tumor stage MF (IIB-IVA2)		CD4 + T-cells (n = 35)- Specifically: Formed by seven Normal CD4+ T‐cell subsets (Tnaïve, TH1, TH2, TH17, Treg, TEM, TCM; five samples per subset).	Skin biopsy (n = 8)	RNA Seq
			RAB3IL1			↑Tumor stage MF (IIB-IVA2)		CD4 + T-cells (n = 35)- Specifically: Formed by seven Normal CD4+ T‐cell subsets (Tnaïve, TH1, TH2, TH17, Treg, TEM, TCM; five samples per subset).	Skin biopsy (n = 8)	RNA Seq
			CCNF			↑Tumor stage MF (IIB-IVA2)		CD4 + T-cells (n = 35)- Specifically: Formed by seven Normal CD4+ T‐cell subsets (Tnaïve, TH1, TH2, TH17, Treg, TEM, TCM; five samples per subset).	Skin biopsy (n = 8)	RNA Seq
			EHD2			↑Tumor stage MF (IIB-IVA2)		CD4 + T-cells (n = 35)- Specifically: Formed by seven Normal CD4+ T‐cell subsets (Tnaïve, TH1, TH2, TH17, Treg, TEM, TCM; five samples per subset).	Skin biopsy (n = 8)	RNA Seq
			CD248			↑Tumor stage MF (IIB-IVA2)		CD4 + T-cells (n = 35)- Specifically: Formed by seven Normal CD4+ T‐cell subsets (Tnaïve, TH1, TH2, TH17, Treg, TEM, TCM; five samples per subset).	Skin biopsy (n = 8)	RNA Seq
			KIRREL			↑Tumor stage MF (IIB-IVA2)		CD4 + T-cells (n = 35)- Specifically: Formed by seven Normal CD4+ T‐cell subsets (Tnaïve, TH1, TH2, TH17, Treg, TEM, TCM; five samples per subset).	Skin biopsy (n = 8)	RNA Seq
			COL6A2			↑Tumor stage MF (IIB-IVA2)		CD4 + T-cells (n = 35)- Specifically: Formed by seven Normal CD4+ T‐cell subsets (Tnaïve, TH1, TH2, TH17, Treg, TEM, TCM; five samples per subset).	Skin biopsy (n = 8)	RNA Seq
			P4HA2			↑Tumor stage MF (IIB-IVA2)		CD4 + T-cells (n = 35)- Specifically: Formed by seven Normal CD4+ T‐cell subsets (Tnaïve, TH1, TH2, TH17, Treg, TEM, TCM; five samples per subset).	Skin biopsy (n = 8)	RNA Seq
			BMP1			↑Tumor stage MF (IIB-IVA2)		CD4 + T-cells (n = 35)- Specifically: Formed by seven Normal CD4+ T‐cell subsets (Tnaïve, TH1, TH2, TH17, Treg, TEM, TCM; five samples per subset).	Skin biopsy (n = 8)	RNA Seq
			COL4A3			↑Tumor stage MF (IIB-IVA2)		CD4 + T-cells (n = 35)- Specifically: Formed by seven Normal CD4+ T‐cell subsets (Tnaïve, TH1, TH2, TH17, Treg, TEM, TCM; five samples per subset).	Skin biopsy (n = 8)	RNA Seq
			SERPINH1			↑Tumor stage MF (IIB-IVA2)		CD4 + T-cells (n = 35)- Specifically: Formed by seven Normal CD4+ T‐cell subsets (Tnaïve, TH1, TH2, TH17, Treg, TEM, TCM; five samples per subset).	Skin biopsy (n = 8)	RNA Seq
			SCARNA21			↑Tumor stage MF (IIB-IVA2)		CD4 + T-cells (n = 35)- Specifically: Formed by seven Normal CD4+ T‐cell subsets (Tnaïve, TH1, TH2, TH17, Treg, TEM, TCM; five samples per subset).	Skin biopsy (n = 8)	RNA Seq
			ZFHX3			↑Tumor stage MF (IIB-IVA2)		CD4 + T-cells (n = 35)- Specifically: Formed by seven Normal CD4+ T‐cell subsets (Tnaïve, TH1, TH2, TH17, Treg, TEM, TCM; five samples per subset).	Skin biopsy (n = 8)	RNA Seq
			UBE2C			↑Tumor stage MF (IIB-IVA2)		CD4 + T-cells (n = 35)- Specifically: Formed by seven Normal CD4+ T‐cell subsets (Tnaïve, TH1, TH2, TH17, Treg, TEM, TCM; five samples per subset).	Skin biopsy (n = 8)	RNA Seq
			MYL9			↑Tumor stage MF (IIB-IVA2)		CD4 + T-cells (n = 35)- Specifically: Formed by seven Normal CD4+ T‐cell subsets (Tnaïve, TH1, TH2, TH17, Treg, TEM, TCM; five samples per subset).	Skin biopsy (n = 8)	RNA Seq
			CCNB1			↑Tumor stage MF (IIB-IVA2)		CD4 + T-cells (n = 35)- Specifically: Formed by seven Normal CD4+ T‐cell subsets (Tnaïve, TH1, TH2, TH17, Treg, TEM, TCM; five samples per subset).	Skin biopsy (n = 8)	RNA Seq
			BACE2			↑Tumor stage MF (IIB-IVA2)		CD4 + T-cells (n = 35)- Specifically: Formed by seven Normal CD4+ T‐cell subsets (Tnaïve, TH1, TH2, TH17, Treg, TEM, TCM; five samples per subset).	Skin biopsy (n = 8)	RNA Seq
			LPAR5			↑Tumor stage MF (IIB-IVA2)		CD4 + T-cells (n = 35)- Specifically: Formed by seven Normal CD4+ T‐cell subsets (Tnaïve, TH1, TH2, TH17, Treg, TEM, TCM; five samples per subset).	Skin biopsy (n = 8)	RNA Seq
			DDR2			↑Tumor stage MF (IIB-IVA2)		CD4 + T-cells (n = 35)- Specifically: Formed by seven Normal CD4+ T‐cell subsets (Tnaïve, TH1, TH2, TH17, Treg, TEM, TCM; five samples per subset).	Skin biopsy (n = 8)	RNA Seq
			LTBP1			↑Tumor stage MF (IIB-IVA2)		CD4 + T-cells (n = 35)- Specifically: Formed by seven Normal CD4+ T‐cell subsets (Tnaïve, TH1, TH2, TH17, Treg, TEM, TCM; five samples per subset).	Skin biopsy (n = 8)	RNA Seq
			MECOM			↑Tumor stage MF (IIB-IVA2)		CD4 + T-cells (n = 35)- Specifically: Formed by seven Normal CD4+ T‐cell subsets (Tnaïve, TH1, TH2, TH17, Treg, TEM, TCM; five samples per subset).	Skin biopsy (n = 8)	RNA Seq
			KANK2			↑Tumor stage MF (IIB-IVA2)		CD4 + T-cells (n = 35)- Specifically: Formed by seven Normal CD4+ T‐cell subsets (Tnaïve, TH1, TH2, TH17, Treg, TEM, TCM; five samples per subset).	Skin biopsy (n = 8)	RNA Seq
			RUNX1-IT1			↑Tumor stage MF (IIB-IVA2)		CD4 + T-cells (n = 35)- Specifically: Formed by seven Normal CD4+ T‐cell subsets (Tnaïve, TH1, TH2, TH17, Treg, TEM, TCM; five samples per subset).	Skin biopsy (n = 8)	RNA Seq
			WTIP			↑Tumor stage MF (IIB-IVA2)		CD4 + T-cells (n = 35)- Specifically: Formed by seven Normal CD4+ T‐cell subsets (Tnaïve, TH1, TH2, TH17, Treg, TEM, TCM; five samples per subset).	Skin biopsy (n = 8)	RNA Seq
			TBC1D9			↑Tumor stage MF (IIB-IVA2)		CD4 + T-cells (n = 35)- Specifically: Formed by seven Normal CD4+ T‐cell subsets (Tnaïve, TH1, TH2, TH17, Treg, TEM, TCM; five samples per subset).	Skin biopsy (n = 8)	RNA Seq
			NME1			↑Tumor stage MF (IIB-IVA2)		CD4 + T-cells (n = 35)- Specifically: Formed by seven Normal CD4+ T‐cell subsets (Tnaïve, TH1, TH2, TH17, Treg, TEM, TCM; five samples per subset).	Skin biopsy (n = 8)	RNA Seq
			PDGFRB			↑Tumor stage MF (IIB-IVA2)		CD4 + T-cells (n = 35)- Specifically: Formed by seven Normal CD4+ T‐cell subsets (Tnaïve, TH1, TH2, TH17, Treg, TEM, TCM; five samples per subset).	Skin biopsy (n = 8)	RNA Seq
			FBLN2			↑Tumor stage MF (IIB-IVA2)		CD4 + T-cells (n = 35)- Specifically: Formed by seven Normal CD4+ T‐cell subsets (Tnaïve, TH1, TH2, TH17, Treg, TEM, TCM; five samples per subset).	Skin biopsy (n = 8)	RNA Seq
			TIMP1			↑Tumor stage MF (IIB-IVA2)		CD4 + T-cells (n = 35)- Specifically: Formed by seven Normal CD4+ T‐cell subsets (Tnaïve, TH1, TH2, TH17, Treg, TEM, TCM; five samples per subset).	Skin biopsy (n = 8)	RNA Seq
			CYBRD1			↑Tumor stage MF (IIB-IVA2)		CD4 + T-cells (n = 35)- Specifically: Formed by seven Normal CD4+ T‐cell subsets (Tnaïve, TH1, TH2, TH17, Treg, TEM, TCM; five samples per subset).	Skin biopsy (n = 8)	RNA Seq
			EXO1			↑Tumor stage MF (IIB-IVA2)		CD4 + T-cells (n = 35)- Specifically: Formed by seven Normal CD4+ T‐cell subsets (Tnaïve, TH1, TH2, TH17, Treg, TEM, TCM; five samples per subset).	Skin biopsy (n = 8)	RNA Seq
			A2M			↑Tumor stage MF (IIB-IVA2)		CD4 + T-cells (n = 35)- Specifically: Formed by seven Normal CD4+ T‐cell subsets (Tnaïve, TH1, TH2, TH17, Treg, TEM, TCM; five samples per subset).	Skin biopsy (n = 8)	RNA Seq
			PKMYT1			↑Tumor stage MF (IIB-IVA2)		CD4 + T-cells (n = 35)- Specifically: Formed by seven Normal CD4+ T‐cell subsets (Tnaïve, TH1, TH2, TH17, Treg, TEM, TCM; five samples per subset).	Skin biopsy (n = 8)	RNA Seq
			HIST1H2BF			↑Tumor stage MF (IIB-IVA2)		CD4 + T-cells (n = 35)- Specifically: Formed by seven Normal CD4+ T‐cell subsets (Tnaïve, TH1, TH2, TH17, Treg, TEM, TCM; five samples per subset).	Skin biopsy (n = 8)	RNA Seq
			KIF24			↑Tumor stage MF (IIB-IVA2)		CD4 + T-cells (n = 35)- Specifically: Formed by seven Normal CD4+ T‐cell subsets (Tnaïve, TH1, TH2, TH17, Treg, TEM, TCM; five samples per subset).	Skin biopsy (n = 8)	RNA Seq
			LAMA2			↑Tumor stage MF (IIB-IVA2)		CD4 + T-cells (n = 35)- Specifically: Formed by seven Normal CD4+ T‐cell subsets (Tnaïve, TH1, TH2, TH17, Treg, TEM, TCM; five samples per subset).	Skin biopsy (n = 8)	RNA Seq
			TP53I3			↑Tumor stage MF (IIB-IVA2)		CD4 + T-cells (n = 35)- Specifically: Formed by seven Normal CD4+ T‐cell subsets (Tnaïve, TH1, TH2, TH17, Treg, TEM, TCM; five samples per subset).	Skin biopsy (n = 8)	RNA Seq
			CDCA8			↑Tumor stage MF (IIB-IVA2)		CD4 + T-cells (n = 35)- Specifically: Formed by seven Normal CD4+ T‐cell subsets (Tnaïve, TH1, TH2, TH17, Treg, TEM, TCM; five samples per subset).	Skin biopsy (n = 8)	RNA Seq
			CD81			↑Tumor stage MF (IIB-IVA2)		CD4 + T-cells (n = 35)- Specifically: Formed by seven Normal CD4+ T‐cell subsets (Tnaïve, TH1, TH2, TH17, Treg, TEM, TCM; five samples per subset).	Skin biopsy (n = 8)	RNA Seq
			RAPH1			↑Tumor stage MF (IIB-IVA2)		CD4 + T-cells (n = 35)- Specifically: Formed by seven Normal CD4+ T‐cell subsets (Tnaïve, TH1, TH2, TH17, Treg, TEM, TCM; five samples per subset).	Skin biopsy (n = 8)	RNA Seq
			FBXL18			↑Tumor stage MF (IIB-IVA2)		CD4 + T-cells (n = 35)- Specifically: Formed by seven Normal CD4+ T‐cell subsets (Tnaïve, TH1, TH2, TH17, Treg, TEM, TCM; five samples per subset).	Skin biopsy (n = 8)	RNA Seq
			BCAR1			↑Tumor stage MF (IIB-IVA2)		CD4 + T-cells (n = 35)- Specifically: Formed by seven Normal CD4+ T‐cell subsets (Tnaïve, TH1, TH2, TH17, Treg, TEM, TCM; five samples per subset).	Skin biopsy (n = 8)	RNA Seq
			CTDSPL			↑Tumor stage MF (IIB-IVA2)		CD4 + T-cells (n = 35)- Specifically: Formed by seven Normal CD4+ T‐cell subsets (Tnaïve, TH1, TH2, TH17, Treg, TEM, TCM; five samples per subset).	Skin biopsy (n = 8)	RNA Seq
			GPR153			↑Tumor stage MF (IIB-IVA2)		CD4 + T-cells (n = 35)- Specifically: Formed by seven Normal CD4+ T‐cell subsets (Tnaïve, TH1, TH2, TH17, Treg, TEM, TCM; five samples per subset).	Skin biopsy (n = 8)	RNA Seq
			LOC400043			↑Tumor stage MF (IIB-IVA2)		CD4 + T-cells (n = 35)- Specifically: Formed by seven Normal CD4+ T‐cell subsets (Tnaïve, TH1, TH2, TH17, Treg, TEM, TCM; five samples per subset).	Skin biopsy (n = 8)	RNA Seq
			SPRED1			↑Tumor stage MF (IIB-IVA2)		CD4 + T-cells (n = 35)- Specifically: Formed by seven Normal CD4+ T‐cell subsets (Tnaïve, TH1, TH2, TH17, Treg, TEM, TCM; five samples per subset).	Skin biopsy (n = 8)	RNA Seq
			AURKB			↑Tumor stage MF (IIB-IVA2)		CD4 + T-cells (n = 35)- Specifically: Formed by seven Normal CD4+ T‐cell subsets (Tnaïve, TH1, TH2, TH17, Treg, TEM, TCM; five samples per subset).	Skin biopsy (n = 8)	RNA Seq
			GINS1			↑Tumor stage MF (IIB-IVA2)		CD4 + T-cells (n = 35)- Specifically: Formed by seven Normal CD4+ T‐cell subsets (Tnaïve, TH1, TH2, TH17, Treg, TEM, TCM; five samples per subset).	Skin biopsy (n = 8)	RNA Seq
			MOB3B			↑Tumor stage MF (IIB-IVA2)		CD4 + T-cells (n = 35)- Specifically: Formed by seven Normal CD4+ T‐cell subsets (Tnaïve, TH1, TH2, TH17, Treg, TEM, TCM; five samples per subset).	Skin biopsy (n = 8)	RNA Seq
			E2F1			↑Tumor stage MF (IIB-IVA2)		CD4 + T-cells (n = 35)- Specifically: Formed by seven Normal CD4+ T‐cell subsets (Tnaïve, TH1, TH2, TH17, Treg, TEM, TCM; five samples per subset).	Skin biopsy (n = 8)	RNA Seq
			FKBP9			↑Tumor stage MF (IIB-IVA2)		CD4 + T-cells (n = 35)- Specifically: Formed by seven Normal CD4+ T‐cell subsets (Tnaïve, TH1, TH2, TH17, Treg, TEM, TCM; five samples per subset).	Skin biopsy (n = 8)	RNA Seq
			CDC45			↑Tumor stage MF (IIB-IVA2)		CD4 + T-cells (n = 35)- Specifically: Formed by seven Normal CD4+ T‐cell subsets (Tnaïve, TH1, TH2, TH17, Treg, TEM, TCM; five samples per subset).	Skin biopsy (n = 8)	RNA Seq
			NRP2			↑Tumor stage MF (IIB-IVA2)		CD4 + T-cells (n = 35)- Specifically: Formed by seven Normal CD4+ T‐cell subsets (Tnaïve, TH1, TH2, TH17, Treg, TEM, TCM; five samples per subset).	Skin biopsy (n = 8)	RNA Seq
			ARNTL2			↑Tumor stage MF (IIB-IVA2)		CD4 + T-cells (n = 35)- Specifically: Formed by seven Normal CD4+ T‐cell subsets (Tnaïve, TH1, TH2, TH17, Treg, TEM, TCM; five samples per subset).	Skin biopsy (n = 8)	RNA Seq
			MCM4			↑Tumor stage MF (IIB-IVA2)		CD4 + T-cells (n = 35)- Specifically: Formed by seven Normal CD4+ T‐cell subsets (Tnaïve, TH1, TH2, TH17, Treg, TEM, TCM; five samples per subset).	Skin biopsy (n = 8)	RNA Seq
			NEURL1B			↑Tumor stage MF (IIB-IVA2)		CD4 + T-cells (n = 35)- Specifically: Formed by seven Normal CD4+ T‐cell subsets (Tnaïve, TH1, TH2, TH17, Treg, TEM, TCM; five samples per subset).	Skin biopsy (n = 8)	RNA Seq
			MERTK			↑Tumor stage MF (IIB-IVA2)		CD4 + T-cells (n = 35)- Specifically: Formed by seven Normal CD4+ T‐cell subsets (Tnaïve, TH1, TH2, TH17, Treg, TEM, TCM; five samples per subset).	Skin biopsy (n = 8)	RNA Seq
			FKBP10			↑Tumor stage MF (IIB-IVA2)		CD4 + T-cells (n = 35)- Specifically: Formed by seven Normal CD4+ T‐cell subsets (Tnaïve, TH1, TH2, TH17, Treg, TEM, TCM; five samples per subset).	Skin biopsy (n = 8)	RNA Seq
			CHST3			↑Tumor stage MF (IIB-IVA2)		CD4 + T-cells (n = 35)- Specifically: Formed by seven Normal CD4+ T‐cell subsets (Tnaïve, TH1, TH2, TH17, Treg, TEM, TCM; five samples per subset).	Skin biopsy (n = 8)	RNA Seq
			ADCY6			↑Tumor stage MF (IIB-IVA2)		CD4 + T-cells (n = 35)- Specifically: Formed by seven Normal CD4+ T‐cell subsets (Tnaïve, TH1, TH2, TH17, Treg, TEM, TCM; five samples per subset).	Skin biopsy (n = 8)	RNA Seq
			CYP26B1			↑Tumor stage MF (IIB-IVA2)		CD4 + T-cells (n = 35)- Specifically: Formed by seven Normal CD4+ T‐cell subsets (Tnaïve, TH1, TH2, TH17, Treg, TEM, TCM; five samples per subset).	Skin biopsy (n = 8)	RNA Seq
			GUCY1B3			↑Tumor stage MF (IIB-IVA2)		CD4 + T-cells (n = 35)- Specifically: Formed by seven Normal CD4+ T‐cell subsets (Tnaïve, TH1, TH2, TH17, Treg, TEM, TCM; five samples per subset).	Skin biopsy (n = 8)	RNA Seq
			TRIM47			↑Tumor stage MF (IIB-IVA2)		CD4 + T-cells (n = 35)- Specifically: Formed by seven Normal CD4+ T‐cell subsets (Tnaïve, TH1, TH2, TH17, Treg, TEM, TCM; five samples per subset).	Skin biopsy (n = 8)	RNA Seq
			BCL6B			↑Tumor stage MF (IIB-IVA2)		CD4 + T-cells (n = 35)- Specifically: Formed by seven Normal CD4+ T‐cell subsets (Tnaïve, TH1, TH2, TH17, Treg, TEM, TCM; five samples per subset).	Skin biopsy (n = 8)	RNA Seq
			HIST1H2BN			↑Tumor stage MF (IIB-IVA2)		CD4 + T-cells (n = 35)- Specifically: Formed by seven Normal CD4+ T‐cell subsets (Tnaïve, TH1, TH2, TH17, Treg, TEM, TCM; five samples per subset).	Skin biopsy (n = 8)	RNA Seq
			LHFPL2			↑Tumor stage MF (IIB-IVA2)		CD4 + T-cells (n = 35)- Specifically: Formed by seven Normal CD4+ T‐cell subsets (Tnaïve, TH1, TH2, TH17, Treg, TEM, TCM; five samples per subset).	Skin biopsy (n = 8)	RNA Seq
			LRRC4			↑Tumor stage MF (IIB-IVA2)		CD4 + T-cells (n = 35)- Specifically: Formed by seven Normal CD4+ T‐cell subsets (Tnaïve, TH1, TH2, TH17, Treg, TEM, TCM; five samples per subset).	Skin biopsy (n = 8)	RNA Seq
			ROBO1			↑Tumor stage MF (IIB-IVA2)		CD4 + T-cells (n = 35)- Specifically: Formed by seven Normal CD4+ T‐cell subsets (Tnaïve, TH1, TH2, TH17, Treg, TEM, TCM; five samples per subset).	Skin biopsy (n = 8)	RNA Seq
			ARPIN			↑Tumor stage MF (IIB-IVA2)		CD4 + T-cells (n = 35)- Specifically: Formed by seven Normal CD4+ T‐cell subsets (Tnaïve, TH1, TH2, TH17, Treg, TEM, TCM; five samples per subset).	Skin biopsy (n = 8)	RNA Seq
			CLSPN			↑Tumor stage MF (IIB-IVA2)		CD4 + T-cells (n = 35)- Specifically: Formed by seven Normal CD4+ T‐cell subsets (Tnaïve, TH1, TH2, TH17, Treg, TEM, TCM; five samples per subset).	Skin biopsy (n = 8)	RNA Seq
			GRN			↑Tumor stage MF (IIB-IVA2)		CD4 + T-cells (n = 35)- Specifically: Formed by seven Normal CD4+ T‐cell subsets (Tnaïve, TH1, TH2, TH17, Treg, TEM, TCM; five samples per subset).	Skin biopsy (n = 8)	RNA Seq
			BCL2L1			↑Tumor stage MF (IIB-IVA2)		CD4 + T-cells (n = 35)- Specifically: Formed by seven Normal CD4+ T‐cell subsets (Tnaïve, TH1, TH2, TH17, Treg, TEM, TCM; five samples per subset).	Skin biopsy (n = 8)	RNA Seq
			TK1			↑Tumor stage MF (IIB-IVA2)		CD4 + T-cells (n = 35)- Specifically: Formed by seven Normal CD4+ T‐cell subsets (Tnaïve, TH1, TH2, TH17, Treg, TEM, TCM; five samples per subset).	Skin biopsy (n = 8)	RNA Seq
			CDC25A			↑Tumor stage MF (IIB-IVA2)		CD4 + T-cells (n = 35)- Specifically: Formed by seven Normal CD4+ T‐cell subsets (Tnaïve, TH1, TH2, TH17, Treg, TEM, TCM; five samples per subset).	Skin biopsy (n = 8)	RNA Seq
			EMILIN2			↑Tumor stage MF (IIB-IVA2)		CD4 + T-cells (n = 35)- Specifically: Formed by seven Normal CD4+ T‐cell subsets (Tnaïve, TH1, TH2, TH17, Treg, TEM, TCM; five samples per subset).	Skin biopsy (n = 8)	RNA Seq
			OLFML2B			↑Tumor stage MF (IIB-IVA2)		CD4 + T-cells (n = 35)- Specifically: Formed by seven Normal CD4+ T‐cell subsets (Tnaïve, TH1, TH2, TH17, Treg, TEM, TCM; five samples per subset).	Skin biopsy (n = 8)	RNA Seq
			SKA1			↑Tumor stage MF (IIB-IVA2)		CD4 + T-cells (n = 35)- Specifically: Formed by seven Normal CD4+ T‐cell subsets (Tnaïve, TH1, TH2, TH17, Treg, TEM, TCM; five samples per subset).	Skin biopsy (n = 8)	RNA Seq
			GGT5			↑Tumor stage MF (IIB-IVA2)		CD4 + T-cells (n = 35)- Specifically: Formed by seven Normal CD4+ T‐cell subsets (Tnaïve, TH1, TH2, TH17, Treg, TEM, TCM; five samples per subset).	Skin biopsy (n = 8)	RNA Seq
			THBD			↑Tumor stage MF (IIB-IVA2)		CD4 + T-cells (n = 35)- Specifically: Formed by seven Normal CD4+ T‐cell subsets (Tnaïve, TH1, TH2, TH17, Treg, TEM, TCM; five samples per subset).	Skin biopsy (n = 8)	RNA Seq
			CDCA2			↑Tumor stage MF (IIB-IVA2)		CD4 + T-cells (n = 35)- Specifically: Formed by seven Normal CD4+ T‐cell subsets (Tnaïve, TH1, TH2, TH17, Treg, TEM, TCM; five samples per subset).	Skin biopsy (n = 8)	RNA Seq
			FAM111B			↑Tumor stage MF (IIB-IVA2)		CD4 + T-cells (n = 35)- Specifically: Formed by seven Normal CD4+ T‐cell subsets (Tnaïve, TH1, TH2, TH17, Treg, TEM, TCM; five samples per subset).	Skin biopsy (n = 8)	RNA Seq
			ARHGEF10L			↑Tumor stage MF (IIB-IVA2)		CD4 + T-cells (n = 35)- Specifically: Formed by seven Normal CD4+ T‐cell subsets (Tnaïve, TH1, TH2, TH17, Treg, TEM, TCM; five samples per subset).	Skin biopsy (n = 8)	RNA Seq
			GNB4			↑Tumor stage MF (IIB-IVA2)		CD4 + T-cells (n = 35)- Specifically: Formed by seven Normal CD4+ T‐cell subsets (Tnaïve, TH1, TH2, TH17, Treg, TEM, TCM; five samples per subset).	Skin biopsy (n = 8)	RNA Seq
			RAD54L			↑Tumor stage MF (IIB-IVA2)		CD4 + T-cells (n = 35)- Specifically: Formed by seven Normal CD4+ T‐cell subsets (Tnaïve, TH1, TH2, TH17, Treg, TEM, TCM; five samples per subset).	Skin biopsy (n = 8)	RNA Seq
			TBC1D8			↑Tumor stage MF (IIB-IVA2)		CD4 + T-cells (n = 35)- Specifically: Formed by seven Normal CD4+ T‐cell subsets (Tnaïve, TH1, TH2, TH17, Treg, TEM, TCM; five samples per subset).	Skin biopsy (n = 8)	RNA Seq
			VWA1			↑Tumor stage MF (IIB-IVA2)		CD4 + T-cells (n = 35)- Specifically: Formed by seven Normal CD4+ T‐cell subsets (Tnaïve, TH1, TH2, TH17, Treg, TEM, TCM; five samples per subset).	Skin biopsy (n = 8)	RNA Seq
			HIST1H1D			↑Tumor stage MF (IIB-IVA2)		CD4 + T-cells (n = 35)- Specifically: Formed by seven Normal CD4+ T‐cell subsets (Tnaïve, TH1, TH2, TH17, Treg, TEM, TCM; five samples per subset).	Skin biopsy (n = 8)	RNA Seq
			SPRED2			↑Tumor stage MF (IIB-IVA2)		CD4 + T-cells (n = 35)- Specifically: Formed by seven Normal CD4+ T‐cell subsets (Tnaïve, TH1, TH2, TH17, Treg, TEM, TCM; five samples per subset).	Skin biopsy (n = 8)	RNA Seq
			CENPW			↑Tumor stage MF (IIB-IVA2)		CD4 + T-cells (n = 35)- Specifically: Formed by seven Normal CD4+ T‐cell subsets (Tnaïve, TH1, TH2, TH17, Treg, TEM, TCM; five samples per subset).	Skin biopsy (n = 8)	RNA Seq
			THY1			↑Tumor stage MF (IIB-IVA2)		CD4 + T-cells (n = 35)- Specifically: Formed by seven Normal CD4+ T‐cell subsets (Tnaïve, TH1, TH2, TH17, Treg, TEM, TCM; five samples per subset).	Skin biopsy (n = 8)	RNA Seq
			VCAN			↑Tumor stage MF (IIB-IVA2)		CD4 + T-cells (n = 35)- Specifically: Formed by seven Normal CD4+ T‐cell subsets (Tnaïve, TH1, TH2, TH17, Treg, TEM, TCM; five samples per subset).	Skin biopsy (n = 8)	RNA Seq
			ATP6V1A			↑Tumor stage MF (IIB-IVA2)		CD4 + T-cells (n = 35)- Specifically: Formed by seven Normal CD4+ T‐cell subsets (Tnaïve, TH1, TH2, TH17, Treg, TEM, TCM; five samples per subset).	Skin biopsy (n = 8)	RNA Seq
			ZMAT3			↑Tumor stage MF (IIB-IVA2)		CD4 + T-cells (n = 35)- Specifically: Formed by seven Normal CD4+ T‐cell subsets (Tnaïve, TH1, TH2, TH17, Treg, TEM, TCM; five samples per subset).	Skin biopsy (n = 8)	RNA Seq
			GAS1			↑Tumor stage MF (IIB-IVA2)		CD4 + T-cells (n = 35)- Specifically: Formed by seven Normal CD4+ T‐cell subsets (Tnaïve, TH1, TH2, TH17, Treg, TEM, TCM; five samples per subset).	Skin biopsy (n = 8)	RNA Seq
			SLC16A14			↑Tumor stage MF (IIB-IVA2)		CD4 + T-cells (n = 35)- Specifically: Formed by seven Normal CD4+ T‐cell subsets (Tnaïve, TH1, TH2, TH17, Treg, TEM, TCM; five samples per subset).	Skin biopsy (n = 8)	RNA Seq
			CD93			↑Tumor stage MF (IIB-IVA2)		CD4 + T-cells (n = 35)- Specifically: Formed by seven Normal CD4+ T‐cell subsets (Tnaïve, TH1, TH2, TH17, Treg, TEM, TCM; five samples per subset).	Skin biopsy (n = 8)	RNA Seq
			CENPM			↑Tumor stage MF (IIB-IVA2)		CD4 + T-cells (n = 35)- Specifically: Formed by seven Normal CD4+ T‐cell subsets (Tnaïve, TH1, TH2, TH17, Treg, TEM, TCM; five samples per subset).	Skin biopsy (n = 8)	RNA Seq
			BIRC5			↑Tumor stage MF (IIB-IVA2)		CD4 + T-cells (n = 35)- Specifically: Formed by seven Normal CD4+ T‐cell subsets (Tnaïve, TH1, TH2, TH17, Treg, TEM, TCM; five samples per subset).	Skin biopsy (n = 8)	RNA Seq
			C1R			↑Tumor stage MF (IIB-IVA2)		CD4 + T-cells (n = 35)- Specifically: Formed by seven Normal CD4+ T‐cell subsets (Tnaïve, TH1, TH2, TH17, Treg, TEM, TCM; five samples per subset).	Skin biopsy (n = 8)	RNA Seq
			NES			↑Tumor stage MF (IIB-IVA2)		CD4 + T-cells (n = 35)- Specifically: Formed by seven Normal CD4+ T‐cell subsets (Tnaïve, TH1, TH2, TH17, Treg, TEM, TCM; five samples per subset).	Skin biopsy (n = 8)	RNA Seq
			ITPRIPL2			↑Tumor stage MF (IIB-IVA2)		CD4 + T-cells (n = 35)- Specifically: Formed by seven Normal CD4+ T‐cell subsets (Tnaïve, TH1, TH2, TH17, Treg, TEM, TCM; five samples per subset).	Skin biopsy (n = 8)	RNA Seq
			LRP1			↑Tumor stage MF (IIB-IVA2)		CD4 + T-cells (n = 35)- Specifically: Formed by seven Normal CD4+ T‐cell subsets (Tnaïve, TH1, TH2, TH17, Treg, TEM, TCM; five samples per subset).	Skin biopsy (n = 8)	RNA Seq
			PRR11			↑Tumor stage MF (IIB-IVA2)		CD4 + T-cells (n = 35)- Specifically: Formed by seven Normal CD4+ T‐cell subsets (Tnaïve, TH1, TH2, TH17, Treg, TEM, TCM; five samples per subset).	Skin biopsy (n = 8)	RNA Seq
			COL16A1			↑Tumor stage MF (IIB-IVA2)		CD4 + T-cells (n = 35)- Specifically: Formed by seven Normal CD4+ T‐cell subsets (Tnaïve, TH1, TH2, TH17, Treg, TEM, TCM; five samples per subset).	Skin biopsy (n = 8)	RNA Seq
			SCARNA7			↑Tumor stage MF (IIB-IVA2)		CD4 + T-cells (n = 35)- Specifically: Formed by seven Normal CD4+ T‐cell subsets (Tnaïve, TH1, TH2, TH17, Treg, TEM, TCM; five samples per subset).	Skin biopsy (n = 8)	RNA Seq
			TRIP13			↑Tumor stage MF (IIB-IVA2)		CD4 + T-cells (n = 35)- Specifically: Formed by seven Normal CD4+ T‐cell subsets (Tnaïve, TH1, TH2, TH17, Treg, TEM, TCM; five samples per subset).	Skin biopsy (n = 8)	RNA Seq
			HIST1H1C			↑Tumor stage MF (IIB-IVA2)		CD4 + T-cells (n = 35)- Specifically: Formed by seven Normal CD4+ T‐cell subsets (Tnaïve, TH1, TH2, TH17, Treg, TEM, TCM; five samples per subset).	Skin biopsy (n = 8)	RNA Seq
			NFATC4			↑Tumor stage MF (IIB-IVA2)		CD4 + T-cells (n = 35)- Specifically: Formed by seven Normal CD4+ T‐cell subsets (Tnaïve, TH1, TH2, TH17, Treg, TEM, TCM; five samples per subset).	Skin biopsy (n = 8)	RNA Seq
			ASAP2			↑Tumor stage MF (IIB-IVA2)		CD4 + T-cells (n = 35)- Specifically: Formed by seven Normal CD4+ T‐cell subsets (Tnaïve, TH1, TH2, TH17, Treg, TEM, TCM; five samples per subset).	Skin biopsy (n = 8)	RNA Seq
			CDK18			↑Tumor stage MF (IIB-IVA2)		CD4 + T-cells (n = 35)- Specifically: Formed by seven Normal CD4+ T‐cell subsets (Tnaïve, TH1, TH2, TH17, Treg, TEM, TCM; five samples per subset).	Skin biopsy (n = 8)	RNA Seq
			SAPCD2			↑Tumor stage MF (IIB-IVA2)		CD4 + T-cells (n = 35)- Specifically: Formed by seven Normal CD4+ T‐cell subsets (Tnaïve, TH1, TH2, TH17, Treg, TEM, TCM; five samples per subset).	Skin biopsy (n = 8)	RNA Seq
			MKI67			↑Tumor stage MF (IIB-IVA2)		CD4 + T-cells (n = 35)- Specifically: Formed by seven Normal CD4+ T‐cell subsets (Tnaïve, TH1, TH2, TH17, Treg, TEM, TCM; five samples per subset).	Skin biopsy (n = 8)	RNA Seq
			FAM198B			↑Tumor stage MF (IIB-IVA2)		CD4 + T-cells (n = 35)- Specifically: Formed by seven Normal CD4+ T‐cell subsets (Tnaïve, TH1, TH2, TH17, Treg, TEM, TCM; five samples per subset).	Skin biopsy (n = 8)	RNA Seq
			MAP3K6			↑Tumor stage MF (IIB-IVA2)		CD4 + T-cells (n = 35)- Specifically: Formed by seven Normal CD4+ T‐cell subsets (Tnaïve, TH1, TH2, TH17, Treg, TEM, TCM; five samples per subset).	Skin biopsy (n = 8)	RNA Seq
			SCARF1			↑Tumor stage MF (IIB-IVA2)		CD4 + T-cells (n = 35)- Specifically: Formed by seven Normal CD4+ T‐cell subsets (Tnaïve, TH1, TH2, TH17, Treg, TEM, TCM; five samples per subset).	Skin biopsy (n = 8)	RNA Seq
			MRC2			↑Tumor stage MF (IIB-IVA2)		CD4 + T-cells (n = 35)- Specifically: Formed by seven Normal CD4+ T‐cell subsets (Tnaïve, TH1, TH2, TH17, Treg, TEM, TCM; five samples per subset).	Skin biopsy (n = 8)	RNA Seq
			MCTP1			↑Tumor stage MF (IIB-IVA2)		CD4 + T-cells (n = 35)- Specifically: Formed by seven Normal CD4+ T‐cell subsets (Tnaïve, TH1, TH2, TH17, Treg, TEM, TCM; five samples per subset).	Skin biopsy (n = 8)	RNA Seq
			HIST2H2BF			↑Tumor stage MF (IIB-IVA2)		CD4 + T-cells (n = 35)- Specifically: Formed by seven Normal CD4+ T‐cell subsets (Tnaïve, TH1, TH2, TH17, Treg, TEM, TCM; five samples per subset).	Skin biopsy (n = 8)	RNA Seq
			BOC			↑Tumor stage MF (IIB-IVA2)		CD4 + T-cells (n = 35)- Specifically: Formed by seven Normal CD4+ T‐cell subsets (Tnaïve, TH1, TH2, TH17, Treg, TEM, TCM; five samples per subset).	Skin biopsy (n = 8)	RNA Seq
			TSPAN13			↑Tumor stage MF (IIB-IVA2)		CD4 + T-cells (n = 35)- Specifically: Formed by seven Normal CD4+ T‐cell subsets (Tnaïve, TH1, TH2, TH17, Treg, TEM, TCM; five samples per subset).	Skin biopsy (n = 8)	RNA Seq
			DSCC1			↑Tumor stage MF (IIB-IVA2)		CD4 + T-cells (n = 35)- Specifically: Formed by seven Normal CD4+ T‐cell subsets (Tnaïve, TH1, TH2, TH17, Treg, TEM, TCM; five samples per subset).	Skin biopsy (n = 8)	RNA Seq
			TSKU			↑Tumor stage MF (IIB-IVA2)		CD4 + T-cells (n = 35)- Specifically: Formed by seven Normal CD4+ T‐cell subsets (Tnaïve, TH1, TH2, TH17, Treg, TEM, TCM; five samples per subset).	Skin biopsy (n = 8)	RNA Seq
			BMP2K			↑Tumor stage MF (IIB-IVA2)		CD4 + T-cells (n = 35)- Specifically: Formed by seven Normal CD4+ T‐cell subsets (Tnaïve, TH1, TH2, TH17, Treg, TEM, TCM; five samples per subset).	Skin biopsy (n = 8)	RNA Seq
			FGD5			↑Tumor stage MF (IIB-IVA2)		CD4 + T-cells (n = 35)- Specifically: Formed by seven Normal CD4+ T‐cell subsets (Tnaïve, TH1, TH2, TH17, Treg, TEM, TCM; five samples per subset).	Skin biopsy (n = 8)	RNA Seq
			MEF2C			↑Tumor stage MF (IIB-IVA2)		CD4 + T-cells (n = 35)- Specifically: Formed by seven Normal CD4+ T‐cell subsets (Tnaïve, TH1, TH2, TH17, Treg, TEM, TCM; five samples per subset).	Skin biopsy (n = 8)	RNA Seq
			FN1			↑Tumor stage MF (IIB-IVA2)		CD4 + T-cells (n = 35)- Specifically: Formed by seven Normal CD4+ T‐cell subsets (Tnaïve, TH1, TH2, TH17, Treg, TEM, TCM; five samples per subset).	Skin biopsy (n = 8)	RNA Seq
			CTSB			↑Tumor stage MF (IIB-IVA2)		CD4 + T-cells (n = 35)- Specifically: Formed by seven Normal CD4+ T‐cell subsets (Tnaïve, TH1, TH2, TH17, Treg, TEM, TCM; five samples per subset).	Skin biopsy (n = 8)	RNA Seq
			KIF11			↑Tumor stage MF (IIB-IVA2)		CD4 + T-cells (n = 35)- Specifically: Formed by seven Normal CD4+ T‐cell subsets (Tnaïve, TH1, TH2, TH17, Treg, TEM, TCM; five samples per subset).	Skin biopsy (n = 8)	RNA Seq
			PAQR4			↑Tumor stage MF (IIB-IVA2)		CD4 + T-cells (n = 35)- Specifically: Formed by seven Normal CD4+ T‐cell subsets (Tnaïve, TH1, TH2, TH17, Treg, TEM, TCM; five samples per subset).	Skin biopsy (n = 8)	RNA Seq
			SMOC2			↑Tumor stage MF (IIB-IVA2)		CD4 + T-cells (n = 35)- Specifically: Formed by seven Normal CD4+ T‐cell subsets (Tnaïve, TH1, TH2, TH17, Treg, TEM, TCM; five samples per subset).	Skin biopsy (n = 8)	RNA Seq
			MYBL2			↑Tumor stage MF (IIB-IVA2)		CD4 + T-cells (n = 35)- Specifically: Formed by seven Normal CD4+ T‐cell subsets (Tnaïve, TH1, TH2, TH17, Treg, TEM, TCM; five samples per subset).	Skin biopsy (n = 8)	RNA Seq
			JAM2			↑Tumor stage MF (IIB-IVA2)		CD4 + T-cells (n = 35)- Specifically: Formed by seven Normal CD4+ T‐cell subsets (Tnaïve, TH1, TH2, TH17, Treg, TEM, TCM; five samples per subset).	Skin biopsy (n = 8)	RNA Seq
			FSCN1			↑Tumor stage MF (IIB-IVA2)		CD4 + T-cells (n = 35)- Specifically: Formed by seven Normal CD4+ T‐cell subsets (Tnaïve, TH1, TH2, TH17, Treg, TEM, TCM; five samples per subset).	Skin biopsy (n = 8)	RNA Seq
			DTL			↑Tumor stage MF (IIB-IVA2)		CD4 + T-cells (n = 35)- Specifically: Formed by seven Normal CD4+ T‐cell subsets (Tnaïve, TH1, TH2, TH17, Treg, TEM, TCM; five samples per subset).	Skin biopsy (n = 8)	RNA Seq
			HIST1H2BJ			↑Tumor stage MF (IIB-IVA2)		CD4 + T-cells (n = 35)- Specifically: Formed by seven Normal CD4+ T‐cell subsets (Tnaïve, TH1, TH2, TH17, Treg, TEM, TCM; five samples per subset).	Skin biopsy (n = 8)	RNA Seq
			NID1			↑Tumor stage MF (IIB-IVA2)		CD4 + T-cells (n = 35)- Specifically: Formed by seven Normal CD4+ T‐cell subsets (Tnaïve, TH1, TH2, TH17, Treg, TEM, TCM; five samples per subset).	Skin biopsy (n = 8)	RNA Seq
			POLQ			↑Tumor stage MF (IIB-IVA2)		CD4 + T-cells (n = 35)- Specifically: Formed by seven Normal CD4+ T‐cell subsets (Tnaïve, TH1, TH2, TH17, Treg, TEM, TCM; five samples per subset).	Skin biopsy (n = 8)	RNA Seq
			FAM196B			↑Tumor stage MF (IIB-IVA2)		CD4 + T-cells (n = 35)- Specifically: Formed by seven Normal CD4+ T‐cell subsets (Tnaïve, TH1, TH2, TH17, Treg, TEM, TCM; five samples per subset).	Skin biopsy (n = 8)	RNA Seq
			HIST1H2BC			↑Tumor stage MF (IIB-IVA2)		CD4 + T-cells (n = 35)- Specifically: Formed by seven Normal CD4+ T‐cell subsets (Tnaïve, TH1, TH2, TH17, Treg, TEM, TCM; five samples per subset).	Skin biopsy (n = 8)	RNA Seq
			EBF1			↑Tumor stage MF (IIB-IVA2)		CD4 + T-cells (n = 35)- Specifically: Formed by seven Normal CD4+ T‐cell subsets (Tnaïve, TH1, TH2, TH17, Treg, TEM, TCM; five samples per subset).	Skin biopsy (n = 8)	RNA Seq
			HIST1H1E			↑Tumor stage MF (IIB-IVA2)		CD4 + T-cells (n = 35)- Specifically: Formed by seven Normal CD4+ T‐cell subsets (Tnaïve, TH1, TH2, TH17, Treg, TEM, TCM; five samples per subset).	Skin biopsy (n = 8)	RNA Seq
			COL4A4			↑Tumor stage MF (IIB-IVA2)		CD4 + T-cells (n = 35)- Specifically: Formed by seven Normal CD4+ T‐cell subsets (Tnaïve, TH1, TH2, TH17, Treg, TEM, TCM; five samples per subset).	Skin biopsy (n = 8)	RNA Seq
			TIMP2			↑Tumor stage MF (IIB-IVA2)		CD4 + T-cells (n = 35)- Specifically: Formed by seven Normal CD4+ T‐cell subsets (Tnaïve, TH1, TH2, TH17, Treg, TEM, TCM; five samples per subset).	Skin biopsy (n = 8)	RNA Seq
			OBSL1			↑Tumor stage MF (IIB-IVA2)		CD4 + T-cells (n = 35)- Specifically: Formed by seven Normal CD4+ T‐cell subsets (Tnaïve, TH1, TH2, TH17, Treg, TEM, TCM; five samples per subset).	Skin biopsy (n = 8)	RNA Seq
			SGMS2			↑Tumor stage MF (IIB-IVA2)		CD4 + T-cells (n = 35)- Specifically: Formed by seven Normal CD4+ T‐cell subsets (Tnaïve, TH1, TH2, TH17, Treg, TEM, TCM; five samples per subset).	Skin biopsy (n = 8)	RNA Seq
			CIT			↑Tumor stage MF (IIB-IVA2)		CD4 + T-cells (n = 35)- Specifically: Formed by seven Normal CD4+ T‐cell subsets (Tnaïve, TH1, TH2, TH17, Treg, TEM, TCM; five samples per subset).	Skin biopsy (n = 8)	RNA Seq
			HIST1H4H			↑Tumor stage MF (IIB-IVA2)		CD4 + T-cells (n = 35)- Specifically: Formed by seven Normal CD4+ T‐cell subsets (Tnaïve, TH1, TH2, TH17, Treg, TEM, TCM; five samples per subset).	Skin biopsy (n = 8)	RNA Seq
			DAB2			↑Tumor stage MF (IIB-IVA2)		CD4 + T-cells (n = 35)- Specifically: Formed by seven Normal CD4+ T‐cell subsets (Tnaïve, TH1, TH2, TH17, Treg, TEM, TCM; five samples per subset).	Skin biopsy (n = 8)	RNA Seq
			SND1-IT1			↑Tumor stage MF (IIB-IVA2)		CD4 + T-cells (n = 35)- Specifically: Formed by seven Normal CD4+ T‐cell subsets (Tnaïve, TH1, TH2, TH17, Treg, TEM, TCM; five samples per subset).	Skin biopsy (n = 8)	RNA Seq
			COL5A1			↑Tumor stage MF (IIB-IVA2)		CD4 + T-cells (n = 35)- Specifically: Formed by seven Normal CD4+ T‐cell subsets (Tnaïve, TH1, TH2, TH17, Treg, TEM, TCM; five samples per subset).	Skin biopsy (n = 8)	RNA Seq
			GPR34			↑Tumor stage MF (IIB-IVA2)		CD4 + T-cells (n = 35)- Specifically: Formed by seven Normal CD4+ T‐cell subsets (Tnaïve, TH1, TH2, TH17, Treg, TEM, TCM; five samples per subset).	Skin biopsy (n = 8)	RNA Seq
			GLIS2			↑Tumor stage MF (IIB-IVA2)		CD4 + T-cells (n = 35)- Specifically: Formed by seven Normal CD4+ T‐cell subsets (Tnaïve, TH1, TH2, TH17, Treg, TEM, TCM; five samples per subset).	Skin biopsy (n = 8)	RNA Seq
			KIF2C			↑Tumor stage MF (IIB-IVA2)		CD4 + T-cells (n = 35)- Specifically: Formed by seven Normal CD4+ T‐cell subsets (Tnaïve, TH1, TH2, TH17, Treg, TEM, TCM; five samples per subset).	Skin biopsy (n = 8)	RNA Seq
			PDLIM4			↑Tumor stage MF (IIB-IVA2)		CD4 + T-cells (n = 35)- Specifically: Formed by seven Normal CD4+ T‐cell subsets (Tnaïve, TH1, TH2, TH17, Treg, TEM, TCM; five samples per subset).	Skin biopsy (n = 8)	RNA Seq
			SH3PXD2B			↑Tumor stage MF (IIB-IVA2)		CD4 + T-cells (n = 35)- Specifically: Formed by seven Normal CD4+ T‐cell subsets (Tnaïve, TH1, TH2, TH17, Treg, TEM, TCM; five samples per subset).	Skin biopsy (n = 8)	RNA Seq
[truncated: 247 more rows]

## Sheet: Supplementary Figure S1
Gene		Normal skin	Inflamed skin	T-cells	Early stage lesion		Reference						Name	Function	Related pathways
ACOT7	tumor						van Kester et al. 2012	Bastidas Torres et al. 2018				https://docs.google.com/spreadsheets/d/15w6ejax5dKcr-y6ol2w4vqENB_qoEEN7BCHm8QhrbxM/edit#gid=1743372349&range=598:599	Acyl-CoA Thioesterase 7	This gene encodes a member of the acyl coenzyme family. The encoded protein hydrolyzes the CoA thioester of palmitoyl-CoA and other long-chain fatty acids.	alpha-linolenic (omega3) and linoleic (omega6) acid metabolism and Metabolism.
	plaque
	NS
ACTB	tumor						van Kester et al. 2012	Bastidas Torres et al. 2018				https://docs.google.com/spreadsheets/d/15w6ejax5dKcr-y6ol2w4vqENB_qoEEN7BCHm8QhrbxM/edit#gid=1743372349&range=601:602	Actin Beta	This gene encodes one of six different actin proteins. Actins are highly conserved proteins that are involved in cell motility, structure, integrity, and intercellular signaling. The encoded protein is a major constituent of the contractile apparatus and one of the two nonmuscle cytoskeletal actins that are ubiquitously expressed.	Cell cycle_Spindle assembly and chromosome separation and Chromatin organization.
	plaque
	NS
ACTG1	tumor						Bastidas Torres et al. 2018	Gaydosik et al. 2019				https://docs.google.com/spreadsheets/d/15w6ejax5dKcr-y6ol2w4vqENB_qoEEN7BCHm8QhrbxM/edit#gid=1743372349&range=604:605	Actin Gamma 1	Actins are highly conserved proteins that are involved in various types of cell motility and in maintenance of the cytoskeleton. Three main groups of actin isoforms have been identified in vertebrate animals: alpha, beta, and gamma. The alpha actins are found in muscle tissues and are a major constituent of the contractile apparatus. The beta and gamma actins co-exist in most cell types as compon…	Respiratory electron transport, ATP synthesis by chemiosmotic coupling, and heat production by uncoupling proteins. and Development Slit-Robo signaling.
	plaque
	NS
ACVRL1	tumor						Bastidas Torres et al. 2018	Litvinov et al. 2017				https://docs.google.com/spreadsheets/d/15w6ejax5dKcr-y6ol2w4vqENB_qoEEN7BCHm8QhrbxM/edit#gid=1743372349&range=607:608	Activin A Receptor Like Type 1	This gene encodes a type I cell-surface receptor for the TGF-beta superfamily of ligands. It shares with other type I receptors a high degree of similarity in serine-threonine kinase subdomains, a glycine- and serine-rich region (called the GS domain) preceding the kinase domain, and a short C-terminal tail.	Akt Signaling and PEDF Induced Signaling
	plaque
	NS
ADD3	tumor						van Kester et al. 2012	Bastidas Torres et al. 2018				https://docs.google.com/spreadsheets/d/15w6ejax5dKcr-y6ol2w4vqENB_qoEEN7BCHm8QhrbxM/edit#gid=1743372349&range=610:611	Adducin 3	Adducins are heteromeric proteins composed of different subunits referred to as adducin alpha, beta and gamma. The three subunits are encoded by distinct genes and belong to a family of membrane skeletal proteins involved in the assembly of spectrin-actin network in erythrocytes and at sites of cell-cell contact in epithelial tissues. While adducins alpha and gamma are ubiquitously expressed, the…	Activation of cAMP-Dependent PKA and Transport of glucose and other sugars, bile salts and organic acids, metal ions and amine compounds.
	plaque
	NS
ASF1B	tumor						van Kester et al. 2012	Bastidas Torres et al. 2018	Gaydosik et al. 2019			https://docs.google.com/spreadsheets/d/15w6ejax5dKcr-y6ol2w4vqENB_qoEEN7BCHm8QhrbxM/edit#gid=1743372349&range=613:615	Anti-Silencing Function 1B Histone Chaperone	This gene encodes a member of the H3/H4 family of histone chaperone proteins and is similar to the anti-silencing function-1 gene in yeast. The encoded protein is the substrate of the tousled-like kinase family of cell cycle-regulated kinases, and may play a key role in modulating the nucleosome structure of chromatin by ensuring a constant supply of histones at sites of nucleosome assembly	Chromatin Regulation / Acetylation.
	plaque
	NS
ASPM	tumor						van Kester et al. 2012	Gaydosik et al. 2019				https://docs.google.com/spreadsheets/d/15w6ejax5dKcr-y6ol2w4vqENB_qoEEN7BCHm8QhrbxM/edit#gid=1743372349&range=617:620	Assembly Factor For Spindle Microtubules	This gene is the human ortholog of the Drosophila melanogaster 'abnormal spindle' gene (asp), which is essential for normal mitotic spindle function in embryonic neuroblast
	plaque
	NS
ATP5J2/ATP5MF	tumor						van Kester et al. 2012	Gaydosik et al. 2019				https://docs.google.com/spreadsheets/d/15w6ejax5dKcr-y6ol2w4vqENB_qoEEN7BCHm8QhrbxM/edit#gid=1743372349&range=622:623	ATP Synthase Membrane Subunit F	Mitochondrial ATP synthase catalyzes ATP synthesis, utilizing an electrochemical gradient of protons across the inner membrane during oxidative phosphorylation. It is composed of two linked multi-subunit complexes: the soluble catalytic core, F1, and the membrane-spanning component, Fo, which comprises the proton channel. The catalytic portion of mitochondrial ATP synthase consists of five differ…	Respiratory electron transport, ATP synthesis by chemiosmotic coupling, and heat production by uncoupling proteins
	plaque
	NS
AURKA	tumor						van Kester et al. 2012	Bastidas Torres et al. 2018				https://docs.google.com/spreadsheets/d/15w6ejax5dKcr-y6ol2w4vqENB_qoEEN7BCHm8QhrbxM/edit#gid=1743372349&range=625:626	Aurora Kinase A	The protein encoded by this gene is a cell cycle-regulated kinase that appears to be involved in microtubule formation and/or stabilization at the spindle pole during chromosome segregation. The encoded protein is found at the centrosome in interphase cells and at the spindle poles in mitosis. This gene may play a role in tumor development and progression	Cell cycle_Spindle assembly and chromosome separation and Sweet Taste Signaling
	plaque
	NS
AURKB	tumor						van Kester et al. 2012	Bastidas Torres et al. 2018	Gaydosik et al. 2019			https://docs.google.com/spreadsheets/d/15w6ejax5dKcr-y6ol2w4vqENB_qoEEN7BCHm8QhrbxM/edit#gid=1743372349&range=628:630	Aurora Kinase B	This gene encodes a member of the aurora kinase subfamily of serine/threonine kinases. The genes encoding the other two members of this subfamily are located on chromosomes 19 and 20. These kinases participate in the regulation of alignment and segregation of chromosomes during mitosis and meiosis through association with microtubules	Cell cycle_Spindle assembly and chromosome separation and Sweet Taste Signaling.
	plaque
	NS
BEX2	tumor						van Kester et al. 2012	Bastidas Torres et al. 2018				https://docs.google.com/spreadsheets/d/15w6ejax5dKcr-y6ol2w4vqENB_qoEEN7BCHm8QhrbxM/edit#gid=1743372349&range=638:639	Brain Expressed X-Linked 2	This gene belongs to the brain expressed X-linked gene family. The encoded protein interacts with the transcription factor LIM domain only 2 in a DNA-binding complex that recognizes the E-box element and promotes transcription.
	plaque
	NS
BIRC	tumor						van Kester et al. 2012	Bastidas Torres et al. 2018	Gaydosik et al. 2019			https://docs.google.com/spreadsheets/d/15w6ejax5dKcr-y6ol2w4vqENB_qoEEN7BCHm8QhrbxM/edit#gid=1743372349&range=641:647	Baculoviral IAP Repeat Containing	Inhibitor Of Apoptosis Protein, aculoviral IAP repeat The inhibitor of apoptosis domain - also known as IAP repeat, Baculovirus Inhibitor of apoptosis protein Repeat, or BIR - is a structural motif found in proteins with roles in apoptosis, cytokine production, and chromosome segregation. Proteins containing BIR are known as inhibitor of apoptosis proteins (IAPs), or BIR-containing proteins (BIRP…	Apoptosis Modulation and Signaling and Nucleotide-binding domain, leucine rich repeat containing receptor (NLR) signaling pathway
	plaque
	NS
BLK	tumor						van Kester et al. 2012	Litvinov et al. 2017				https://docs.google.com/spreadsheets/d/15w6ejax5dKcr-y6ol2w4vqENB_qoEEN7BCHm8QhrbxM/edit#gid=1743372349&range=649:650	BLK Proto-Oncogene, Src Family Tyrosine Kinase	This gene encodes a nonreceptor tyrosine-kinase of the src family of proto-oncogenes that are typically involved in cell proliferation and differentiation. The protein has a role in B-cell receptor signaling and B-cell development. The protein also stimulates insulin synthesis and secretion in response to glucose and enhances the expression of several pancreatic beta-cell transcription factors.	NF-KappaB Family Pathway and amb2 Integrin signaling.
	plaque
	NS
BMP2K	tumor						van Kester et al. 2012	Bastidas Torres et al. 2018				https://docs.google.com/spreadsheets/d/15w6ejax5dKcr-y6ol2w4vqENB_qoEEN7BCHm8QhrbxM/edit#gid=1743372349&range=652:653	BMP2 Inducible Kinase	This gene is the human homolog of mouse BMP-2-inducible kinase. Bone morphogenic proteins (BMPs) play a key role in skeletal development and patterning. Expression of the mouse gene is increased during BMP-2 induced differentiation and the gene product is a putative serine/threonine protein kinase containing a nuclear localization signal. Therefore, the protein encoded by this human homolog is th…	Transcriptional misregulation in cancer.
	plaque
	NS
BRCA1	tumor						van Kester et al. 2012	Bastidas Torres et al. 2018				https://docs.google.com/spreadsheets/d/15w6ejax5dKcr-y6ol2w4vqENB_qoEEN7BCHm8QhrbxM/edit#gid=1743372349&range=655:656	BRCA1 DNA Repair Associated	This gene encodes a 190 kD nuclear phosphoprotein that plays a role in maintaining genomic stability, and it also acts as a tumor suppressor.	ATM Pathway and Homologous DNA Pairing and Strand Exchange
	plaque
	NS
BUB1	tumor						van Kester et al. 2012	Bastidas Torres et al. 2018				https://docs.google.com/spreadsheets/d/15w6ejax5dKcr-y6ol2w4vqENB_qoEEN7BCHm8QhrbxM/edit#gid=1743372349&range=658:659	BUB1 Mitotic Checkpoint Serine/Threonine Kinase	This gene encodes a serine/threonine-protein kinase that play a central role in mitosis. The encoded protein functions in part by phosphorylating members of the mitotic checkpoint complex and activating the spindle checkpoint. This protein also plays a role in inhibiting the activation of the anaphase promoting complex/cyclosome. This protein may also function in the DNA damage response. Mutation…	Signaling by GPCR and Mitotic Prometaphase
	plaque
	NS
CCL18	tumor						van Kester et al. 2012	Litvinov et al. 2015				https://docs.google.com/spreadsheets/d/15w6ejax5dKcr-y6ol2w4vqENB_qoEEN7BCHm8QhrbxM/edit#gid=1743372349&range=94:95	C-C Motif Chemokine Ligand 18	The cytokine encoded by this gene displays chemotactic activity for naive T cells, CD4+ and CD8+ T cells and nonactivated lymphocytes, but not for monocytes or granulocytes. This chemokine attracts naive T lymphocytes toward dendritic cells and activated macrophages in lymph nodes. It may play a role in both humoral and cell-mediated immunity responses	PEDF Induced Signaling and Akt Signaling.
	plaque
	NS
CCNB1	tumor						van Kester et al. 2012	Bastidas Torres et al. 2018	Gaydosik et al. 2019			https://docs.google.com/spreadsheets/d/15w6ejax5dKcr-y6ol2w4vqENB_qoEEN7BCHm8QhrbxM/edit#gid=1743372349&range=6:8	Cyclin B1	The protein encoded by this gene is a regulatory protein involved in mitosis. T	ATM Pathway and Cell cycle_Spindle assembly and chromosome separation.
	plaque
	NS
CCNB2	tumor						van Kester et al. 2012	Bastidas Torres et al. 2018				https://docs.google.com/spreadsheets/d/15w6ejax5dKcr-y6ol2w4vqENB_qoEEN7BCHm8QhrbxM/edit#gid=1743372349&range=9:10	Cyclin B2	Cyclin B2 is a member of the cyclin family, specifically the B-type cyclins.	ATM Pathway and Cell cycle_Spindle assembly and chromosome separation.
	plaque
	NS
CCNF	tumor						van Kester et al. 2012	Bastidas Torres et al. 2018				https://docs.google.com/spreadsheets/d/15w6ejax5dKcr-y6ol2w4vqENB_qoEEN7BCHm8QhrbxM/edit#gid=1743372349&range=20:21	Cyclin F	This member also belongs to the F-box protein family which is characterized by an approximately 40 amino acid motif, the F-box. The F-box proteins constitute one of the four subunits of the ubiquitin protein ligase complex called SCFs (SKP1-cullin-F-box), which function in phosphorylation-dependent ubiquitination.	GADD45 Pathway and Innate Immune System.
	plaque
	NS
CCNL2	tumor						van Kester et al. 2012	Bastidas Torres et al. 2018				https://docs.google.com/spreadsheets/d/15w6ejax5dKcr-y6ol2w4vqENB_qoEEN7BCHm8QhrbxM/edit#gid=1743372349&range=22:23	Cyclin L2	Through its interaction with several proteins, such as RNA polymerase II, splicing factors, and cyclin-dependent kinases, this protein functions as a regulator of the pre-mRNA splicing process, as well as in inducing apoptosis by modulating the expression of apoptotic and antiapoptotic proteins.
	plaque
	NS
CCR4	tumor						Litvinov et al. 2017	Litvinov et al. 2015				https://docs.google.com/spreadsheets/d/15w6ejax5dKcr-y6ol2w4vqENB_qoEEN7BCHm8QhrbxM/edit#gid=1743372349&range=83:88	C-C Motif Chemokine Receptor 4	The protein encoded by this gene is a member of the G protein-coupled receptor family.	Signaling by GPCR and Akt Signaling.
	plaque
	NS
CCR7	tumor						Gaydosik et al. 2019	Litvinov et al. 2017				https://docs.google.com/spreadsheets/d/15w6ejax5dKcr-y6ol2w4vqENB_qoEEN7BCHm8QhrbxM/edit#gid=1743372349&range=89:91	C-C Motif Chemokine Receptor 7	The protein encoded by this gene is a member of the G protein-coupled receptor family.	Signaling by GPCR and Akt Signaling
	plaque
	NS
CXCL13	tumor						van Kester et al. 2012	Gaydosik et al. 2019				https://docs.google.com/spreadsheets/d/15w6ejax5dKcr-y6ol2w4vqENB_qoEEN7BCHm8QhrbxM/edit#gid=1743372349&range=98:101	C-X-C Motif Chemokine Ligand 13		Signaling by GPCR and PEDF Induced Signaling.
	plaque
	NS
CXCL9	tumor						van Kester et al. 2012	Litvinov et al. 2017				https://docs.google.com/spreadsheets/d/15w6ejax5dKcr-y6ol2w4vqENB_qoEEN7BCHm8QhrbxM/edit#gid=1743372349&range=102:103	C-X-C Motif Chemokine Ligand 9		Signaling by GPCR and PEDF Induced Signaling.
	plaque
	NS
CD52	tumor						Litvinov et al. 2017	Hahtola et al. 2006				https://docs.google.com/spreadsheets/d/15w6ejax5dKcr-y6ol2w4vqENB_qoEEN7BCHm8QhrbxM/edit#gid=1743372349&range=131:132		May play a role in carrying and orienting carbohydrate, as well as having a more specific role.	Metabolism of proteins and Post-translational modification- synthesis of GPI-anchored proteins.
	plaque
	NS
CD70	tumor						van Kester et al. 2012	Litvinov et al. 2017				https://docs.google.com/spreadsheets/d/15w6ejax5dKcr-y6ol2w4vqENB_qoEEN7BCHm8QhrbxM/edit#gid=1743372349&range=133:135		The protein encoded by this gene is a cytokine that belongs to the tumor necrosis factor (TNF) ligand family. This cytokine is a ligand for TNFRSF27/CD27. It is a surface antigen on activated, but not on resting, T and B lymphocytes. It induces proliferation of costimulated T cells, enhances the generation of cytolytic T cells, and contributes to T cell activation. This cytokine is also reported …	PEDF Induced Signaling and TNF Superfamily - Human Ligand-Receptor Interactions and their Associated Functions.
	plaque
	NS
CDC20	tumor						van Kester et al. 2012	Bastidas Torres et al. 2018	Gaydosik et al. 2019	Tracey et al. 2003		https://docs.google.com/spreadsheets/d/15w6ejax5dKcr-y6ol2w4vqENB_qoEEN7BCHm8QhrbxM/edit#gid=1743372349&range=28:31	Cell Division Cycle 20	CDC20 appears to act as a regulatory protein interacting with several other proteins at multiple points in the cell cycle. It is required for two microtubule-dependent processes, nuclear movement prior to anaphase and chromosome separation	Neuroscience and Cell cycle_Spindle assembly and chromosome separation.
	plaque
	NS
CDC6	tumor						van Kester et al. 2012	Bastidas Torres et al. 2018				https://docs.google.com/spreadsheets/d/15w6ejax5dKcr-y6ol2w4vqENB_qoEEN7BCHm8QhrbxM/edit#gid=1743372349&range=41:42	Cell Division Cycle 6	his protein functions as a regulator at the early steps of DNA replication.	Regulation of activated PAK-2p34 by proteasome mediated degradation and E2F transcription factor network
	plaque
	NS
CDCA2	tumor						van Kester et al. 2012	Bastidas Torres et al. 2018				https://docs.google.com/spreadsheets/d/15w6ejax5dKcr-y6ol2w4vqENB_qoEEN7BCHm8QhrbxM/edit#gid=1743372349&range=46:47	Cell Division Cycle Associated 2	This gene encodes a targeting subunit of the cell-cycle associated protein, protein phosphatase 1, with a role in targeting this protein to chromatin during anaphase. These two proteins comprise a phosphatase complex that is involved in nuclear envelope reformation and regulation of the DNA damage response. The encoded protein may also play a role in cancer progression.	DNA Damage.
	plaque
	NS
CDCA3	tumor						van Kester et al. 2012	Bastidas Torres et al. 2018				https://docs.google.com/spreadsheets/d/15w6ejax5dKcr-y6ol2w4vqENB_qoEEN7BCHm8QhrbxM/edit#gid=1743372349&range=48:49	Cell Division Cycle Associated 3		Cell cycle_Role of APC in cell cycle regulation.
	plaque
	NS
CDCA5	tumor						van Kester et al. 2012	Bastidas Torres et al. 2018	Gaydosik et al. 2019			https://docs.google.com/spreadsheets/d/15w6ejax5dKcr-y6ol2w4vqENB_qoEEN7BCHm8QhrbxM/edit#gid=1743372349&range=51:53	Cell Division Cycle Associated 5		Mitotic Prometaphase and Regulation of activated PAK-2p34 by proteasome mediated degradation.
	plaque
	NS
CDCA8	tumor						van Kester et al. 2012	Bastidas Torres et al. 2018				https://docs.google.com/spreadsheets/d/15w6ejax5dKcr-y6ol2w4vqENB_qoEEN7BCHm8QhrbxM/edit#gid=1743372349&range=56:57	Cell Division Cycle Associated 8	This complex is an essential regulator of mitosis and cell division	Signaling by GPCR and Mitotic Prometaphase.
	plaque
	NS
CDKN3	tumor						van Kester et al. 2012	Gaydosik et al. 2019				https://docs.google.com/spreadsheets/d/15w6ejax5dKcr-y6ol2w4vqENB_qoEEN7BCHm8QhrbxM/edit#gid=1743372349&range=80:81	Cyclin Dependent Kinase Inhibitor 3	The protein encoded by this gene belongs to the dual specificity protein phosphatase family. It was identified as a cyclin-dependent kinase inhibitor, and has been shown to interact with, and dephosphorylate CDK2 kinase, thus prevent the activation of CDK2 kinase. This gene was reported to be deleted, mutated, or overexpressed in several kinds of cancers.
	plaque
	NS
CDT1	tumor						van Kester et al. 2012	Gaydosik et al. 2019				https://docs.google.com/spreadsheets/d/15w6ejax5dKcr-y6ol2w4vqENB_qoEEN7BCHm8QhrbxM/edit#gid=1743372349&range=136:137	Chromatin Licensing And DNA Replication Factor 1		Regulation of activated PAK-2p34 by proteasome mediated degradation and Cell cycle Role of SCF complex in cell cycle regulation
	plaque
	NS
CENPE	tumor						van Kester et al. 2012	Gaydosik et al. 2019				https://docs.google.com/spreadsheets/d/15w6ejax5dKcr-y6ol2w4vqENB_qoEEN7BCHm8QhrbxM/edit#gid=1743372349&range=139:140	Centromere Protein E		Signaling by GPCR and Mitotic Prometaphase.
	plaque
	NS
CENPF	tumor						van Kester et al. 2012	Bastidas Torres et al. 2018	Gaydosik et al. 2019			https://docs.google.com/spreadsheets/d/15w6ejax5dKcr-y6ol2w4vqENB_qoEEN7BCHm8QhrbxM/edit#gid=1743372349&range=141:146	Centromere Protein F		Signaling by GPCR and Mitotic Prometaphase
	plaque
	NS
CENPM	tumor						van Kester et al. 2012	Bastidas Torres et al. 2018	Gaydosik et al. 2019			https://docs.google.com/spreadsheets/d/15w6ejax5dKcr-y6ol2w4vqENB_qoEEN7BCHm8QhrbxM/edit#gid=1743372349&range=150:153	Centromere Protein M		Signaling by GPCR and Mitotic Prometaphase.
	plaque
	NS
CENPN	tumor						van Kester et al. 2012	Gaydosik et al. 2019				https://docs.google.com/spreadsheets/d/15w6ejax5dKcr-y6ol2w4vqENB_qoEEN7BCHm8QhrbxM/edit#gid=1743372349&range=154:155	Centromere Protein N		Signaling by GPCR and Mitotic Prometaphase.
	plaque
	NS
CENPW	tumor						Bastidas Torres et al. 2018	Gaydosik et al. 2019				https://docs.google.com/spreadsheets/d/15w6ejax5dKcr-y6ol2w4vqENB_qoEEN7BCHm8QhrbxM/edit#gid=1743372349&range=159:161	Centromere Protein W		Chromosome Maintenance and Cell Cycle, Mitotic.
	plaque
	NS
CKAP2L	tumor						van Kester et al. 2012	Bastidas Torres et al. 2018				https://docs.google.com/spreadsheets/d/15w6ejax5dKcr-y6ol2w4vqENB_qoEEN7BCHm8QhrbxM/edit#gid=1743372349&range=661:662	Cytoskeleton Associated Protein 2 Like	The protein encoded by this gene is thought to be a mitotic spindle protein important to neural stem or progenitor cells.
	plaque
	NS
CLK4	tumor						van Kester et al. 2012	Bastidas Torres et al. 2018				https://docs.google.com/spreadsheets/d/15w6ejax5dKcr-y6ol2w4vqENB_qoEEN7BCHm8QhrbxM/edit#gid=1743372349&range=664:665	CDC Like Kinase 4	This protein kinase can interact with and phosphorylate the serine- and arginine-rich (SR) proteins, which are known to play an important role in the formation of spliceosomes, and thus may be involved in the regulation of alternative splicing	Legionellosis and mRNA Splicing - Major Pathway.
	plaque
	NS
CLSPN	tumor						Bastidas Torres et al. 2018	Gaydosik et al. 2019				https://docs.google.com/spreadsheets/d/15w6ejax5dKcr-y6ol2w4vqENB_qoEEN7BCHm8QhrbxM/edit#gid=1743372349&range=166:167	Claspin	The product of this gene is an essential upstream regulator of checkpoint kinase 1 and triggers a checkpoint arrest of the cell cycle in response to replicative stress or DNA damage. The protein is also required for efficient DNA replication during a normal S phase.	DNA damage_ATM/ATR regulation of G1/S checkpoint and E2F mediated regulation of DNA replication.
	plaque
	NS
CORO1B	tumor						van Kester et al. 2012	Gaydosik et al. 2019				https://docs.google.com/spreadsheets/d/15w6ejax5dKcr-y6ol2w4vqENB_qoEEN7BCHm8QhrbxM/edit#gid=1743372349&range=667:668	Coronin 1B	Members of the coronin family, such as CORO1B, are WD repeat-containing actin-binding proteins that regulate cell motility
	plaque
	NS
CSAD	tumor						van Kester et al. 2012	Bastidas Torres et al. 2018				https://docs.google.com/spreadsheets/d/15w6ejax5dKcr-y6ol2w4vqENB_qoEEN7BCHm8QhrbxM/edit#gid=1743372349&range=670:671	Cysteine Sulfinic Acid Decarboxylase	This gene encodes a member of the group 2 decarboxylase family.	Sulfur amino acid metabolism and Viral mRNA Translation
	plaque
	NS
cTAGE1	tumor						Litvinov et al. 2015	Litvinov et al. 2014				https://docs.google.com/spreadsheets/d/15w6ejax5dKcr-y6ol2w4vqENB_qoEEN7BCHm8QhrbxM/edit#gid=1743372349&range=673:674	Cutaneous T Cell Lymphoma-Associated Antigen 1	Cancer-testis antigen containing the epitope FVLFLFGGN which is detected in sera of CTCL patients according to PubMed:12839582. Tumor-associated antigen found in several cutaneous T-cell lymphoma (CTCL), and in particular in mycosis fungoides patients and in Sezary syndrome patients. Detected by 5 of 15 sera of Mycosis fungoides patients and by 2 of 3 sera of Sezary syndrome patients, but not by …
	plaque
	NS
CTSB	tumor						van Kester et al. 2012	Bastidas Torres et al. 2018				https://docs.google.com/spreadsheets/d/15w6ejax5dKcr-y6ol2w4vqENB_qoEEN7BCHm8QhrbxM/edit#gid=1743372349&range=676:677	Cathepsin B	This gene encodes a member of the C1 family of peptidases.	Neuroscience and Lysosome.
	plaque
	NS
CTSC	tumor						van Kester et al. 2012	Bastidas Torres et al. 2018				https://docs.google.com/spreadsheets/d/15w6ejax5dKcr-y6ol2w4vqENB_qoEEN7BCHm8QhrbxM/edit#gid=1743372349&range=679:680	Cathepsin C	This gene encodes a member of the peptidase C1 family and lysosomal cysteine proteinase that appears to be a central coordinator for activation of many serine proteinases in cells of the immune system	Lysosome and Transport to the Golgi and subsequent modification.
	plaque
	NS
DEPDC1	tumor						van Kester et al. 2012	Bastidas Torres et al. 2018				https://docs.google.com/spreadsheets/d/15w6ejax5dKcr-y6ol2w4vqENB_qoEEN7BCHm8QhrbxM/edit#gid=1743372349&range=176:178	DEP Domain Containing 1	May be involved in transcriptional regulation as a transcriptional corepressor. The DEPDC1A-ZNF224 complex may play a critical role in bladder carcinogenesis by repressing the transcription of the A20 gene, leading to transport of NF-KB protein into the nucleus, resulting in suppression of apoptosis of bladder cancer cells
	plaque
	NS
DSCC1	tumor						van Kester et al. 2012	Bastidas Torres et al. 2018				https://docs.google.com/spreadsheets/d/15w6ejax5dKcr-y6ol2w4vqENB_qoEEN7BCHm8QhrbxM/edit#gid=1743372349&range=186:187	DNA Replication And Sister Chromatid Cohesion 1		Gastric Cancer Network 2.
	plaque
	NS
DTL	tumor						van Kester et al. 2012	Bastidas Torres et al. 2018				https://docs.google.com/spreadsheets/d/15w6ejax5dKcr-y6ol2w4vqENB_qoEEN7BCHm8QhrbxM/edit#gid=1743372349&range=189:190	Denticleless E3 Ubiquitin Protein Ligase Homolog		Telomere C-strand (Lagging Strand) Synthesis and Translesion synthesis by Y family DNA polymerases bypasses lesions on DNA template
	plaque
	NS
E2F8	tumor						van Kester et al. 2012	Bastidas Torres et al. 2018				https://docs.google.com/spreadsheets/d/15w6ejax5dKcr-y6ol2w4vqENB_qoEEN7BCHm8QhrbxM/edit#gid=1743372349&range=682:683	E2F Transcription Factor 8	This gene encodes a member of a family of transcription factors which regulate the expression of genes required for progression through the cell cycle. The encoded protein regulates progression from G1 to S phase by ensuring the nucleus divides at the proper time.	E2F transcription factor network
	plaque
	NS
ECT2	tumor						van Kester et al. 2012	Bastidas Torres et al. 2018				https://docs.google.com/spreadsheets/d/15w6ejax5dKcr-y6ol2w4vqENB_qoEEN7BCHm8QhrbxM/edit#gid=1743372349&range=685:686	Epithelial Cell Transforming 2	The protein encoded by this gene is a guanine nucleotide exchange factor and transforming protein that is related to Rho-specific exchange factors and yeast cell cycle regulators. The expression of this gene is elevated with the onset of DNA synthesis and remains elevated during G2 and M phases.	Signaling by GPCR and p75 NTR receptor-mediated signalling.
	plaque
	NS
EIF5A	tumor						van Kester et al. 2012	Gaydosik et al. 2019				https://docs.google.com/spreadsheets/d/15w6ejax5dKcr-y6ol2w4vqENB_qoEEN7BCHm8QhrbxM/edit#gid=1743372349&range=199:200	Eukaryotic Translation Initiation Factor 5A	mRNA-binding protein involved in translation elongation. Has an important function at the level of mRNA turnover, probably acting downstream of decapping. Involved in actin dynamics and cell cycle progression, mRNA decay and probably in a pathway involved in stress response and maintenance of cell wall integrity	eIF5A regulation in response to inhibition of the nuclear export system and Metabolism of proteins
	plaque
	NS
EXO1	tumor						van Kester et al. 2012	Bastidas Torres et al. 2018				https://docs.google.com/spreadsheets/d/15w6ejax5dKcr-y6ol2w4vqENB_qoEEN7BCHm8QhrbxM/edit#gid=1743372349&range=206:207	Exonuclease 1	which is involved in mismatch repair and recombination.	Homologous DNA Pairing and Strand Exchange and Mismatch repair
	plaque
	NS
EZH2	tumor						van Kester et al. 2012	Litvinov et al. 2017				https://docs.google.com/spreadsheets/d/15w6ejax5dKcr-y6ol2w4vqENB_qoEEN7BCHm8QhrbxM/edit#gid=1743372349&range=209:210	Enhancer Of Zeste 2 Polycomb Repressive Complex 2 Subunit	This gene encodes a member of the Polycomb-group (PcG) family. PcG family members form multimeric protein complexes, which are involved in maintaining the transcriptional repressive state of genes over successive cell generation	Lysine degradation and PKMTs methylate histone lysines.
	plaque
	NS
FOXJ2	tumor						van Kester et al. 2012	Bastidas Torres et al. 2018				https://docs.google.com/spreadsheets/d/15w6ejax5dKcr-y6ol2w4vqENB_qoEEN7BCHm8QhrbxM/edit#gid=1743372349&range=240:241	Forkhead Box J2	Transcriptional activator. Able to bind to two different type of DNA binding sites. Isoform FOXJ2.L behaves as a more potent transactivator than FOXJ2.S.
	plaque
	NS
FUCA1	tumor						van Kester et al. 2012	Bastidas Torres et al. 2018				https://docs.google.com/spreadsheets/d/15w6ejax5dKcr-y6ol2w4vqENB_qoEEN7BCHm8QhrbxM/edit#gid=1743372349&range=243:244	Alpha-L-Fucosidase 1	The protein encoded by this gene is a lysosomal enzyme involved in the degradation of fucose-containing glycoproteins and glycolipids. Mutations in this gene are associated with fucosidosis (FUCA1D), which is an autosomal recessive lysosomal storage disease.	The protein encoded by this gene is a lysosomal enzyme involved in the degradation of fucose-containing glycoproteins and glycolipids. Mutations in this gene are associated with fucosidosis (FUCA1D), which is an autosomal recessive lysosomal storage disease.
	plaque
	NS
FYB	tumor						Gaydosik et al. 2019	Litvinov et al. 2017	Litvinov et al. 2015			https://docs.google.com/spreadsheets/d/15w6ejax5dKcr-y6ol2w4vqENB_qoEEN7BCHm8QhrbxM/edit#gid=1743372349&range=249:255	FYN Binding Protein 1	The protein encoded by this gene is an adapter for the FYN protein and LCP2 signaling cascades in T-cells. The encoded protein is involved in platelet activation and controls the expression of interleukin-2.	TCR Signaling (Qiagen) and Ras signaling pathway
	plaque
	NS
GINS1	tumor						van Kester et al. 2012	Bastidas Torres et al. 2018				https://docs.google.com/spreadsheets/d/15w6ejax5dKcr-y6ol2w4vqENB_qoEEN7BCHm8QhrbxM/edit#gid=1743372349&range=262:263	GINS Complex Subunit 1	Required for correct functioning of the GINS complex, a complex that plays an essential role in the initiation of DNA replication, and progression of DNA replication forks. GINS complex seems to bind preferentially to single-stranded DNA.	Cell Cycle, Mitotic and Regulation of activated PAK-2p34 by proteasome mediated degradation.
	plaque
	NS
GNLY	tumor						Litvinov et al. 2017	Litvinov et al. 2015				https://docs.google.com/spreadsheets/d/15w6ejax5dKcr-y6ol2w4vqENB_qoEEN7BCHm8QhrbxM/edit#gid=1743372349&range=257:260	Granulysin		Allograft rejection and Innate Immune System.
	plaque
	NS
GOLGA8A	tumor						van Kester et al. 2012	Bastidas Torres et al. 2018				https://docs.google.com/spreadsheets/d/15w6ejax5dKcr-y6ol2w4vqENB_qoEEN7BCHm8QhrbxM/edit#gid=1743372349&range=265:266	Golgin A8 Family Member A	May be involved in maintaining Golgi structure.
	plaque
	NS
GTSE1	tumor						van Kester et al. 2012	Bastidas Torres et al. 2018	Gaydosik et al. 2019			https://docs.google.com/spreadsheets/d/15w6ejax5dKcr-y6ol2w4vqENB_qoEEN7BCHm8QhrbxM/edit#gid=1743372349&range=268:271	G2 And S-Phase Expressed 1	The protein encoded by this gene is only expressed in the S and G2 phases of the cell cycle, where it colocalizes with cytoplasmic tubulin and microtubules. In response to DNA damage, the encoded protein accumulates in the nucleus and binds the tumor suppressor protein p53, shuttling it out of the nucleus and repressing its ability to induce apoptosis	Regulation of PLK1 Activity at G2/M Transition and Cell Cycle, Mitotic.
	plaque
	NS
GTSF1	tumor						van Kester et al. 2012	Litvinov et al. 2017	Litvinov et al. 2015	Litvinov et al. 2014		https://docs.google.com/spreadsheets/d/15w6ejax5dKcr-y6ol2w4vqENB_qoEEN7BCHm8QhrbxM/edit#gid=1743372349&range=273:276	Gametocyte Specific Factor 1	Required for spermatogenesis and is involved in the suppression of retrotransposon transcription in male germ cells
	plaque
	NS
HAVCR2 (TIM-3)	tumor						van Kester et al. 2012	Querfeld et al. 2018				https://docs.google.com/spreadsheets/d/15w6ejax5dKcr-y6ol2w4vqENB_qoEEN7BCHm8QhrbxM/edit#gid=1743372349&range=110:112	Hepatitis A Virus Cellular Receptor 2	This protein is a Th1-specific cell surface protein that regulates macrophage activation, and inhibits Th1-mediated auto- and alloimmune responses, and promotes immunological tolerance.	RET signaling and Innate Immune System.
	plaque
	NS
H2AFX	tumor						van Kester et al. 2012	Bastidas Torres et al. 2018				https://docs.google.com/spreadsheets/d/15w6ejax5dKcr-y6ol2w4vqENB_qoEEN7BCHm8QhrbxM/edit#gid=1743372349&range=688:689	H2A.X Variant Histone	Histones are basic nuclear proteins that are responsible for the nucleosome structure of the chromosomal fiber in eukaryotes. Two molecules of each of the four core histones (H2A, H2B, H3, and H4) form an octamer, around which approximately 146 bp of DNA is wrapped in repeating units, called nucleosomes. The linker histone, H1, interacts with linker DNA between nucleosomes and functions in the co…	ATM Pathway and Signaling by GPCR.
	plaque
	NS
HIST1H4C	tumor						van Kester et al. 2012	Gaydosik et al. 2019				https://docs.google.com/spreadsheets/d/15w6ejax5dKcr-y6ol2w4vqENB_qoEEN7BCHm8QhrbxM/edit#gid=1743372349&range=299:302	H4 Clustered Histone 3		Chromatin organization and Signaling by GPCR.
	plaque
	NS
HJURP	tumor						van Kester et al. 2012	Bastidas Torres et al. 2018				https://docs.google.com/spreadsheets/d/15w6ejax5dKcr-y6ol2w4vqENB_qoEEN7BCHm8QhrbxM/edit#gid=1743372349&range=278:279	Holliday Junction Recognition Protein	Centromeric protein that plays a central role in the incorporation and maintenance of histone H3-like variant CENPA at centromeres	Chromosome Maintenance and Chromatin Regulation / Acetylation.
	plaque
	NS
HN1	tumor						van Kester et al. 2012	Gaydosik et al. 2019				https://docs.google.com/spreadsheets/d/15w6ejax5dKcr-y6ol2w4vqENB_qoEEN7BCHm8QhrbxM/edit#gid=1743372349&range=281:285	Jupiter Microtubule Associated Homolog 1	Modulates negatively AKT-mediated GSK3B signaling (PubMed:21323578, PubMed:22155408). Induces CTNNB1 'Ser-33' phosphorylation and degradation through the suppression of the inhibitory 'Ser-9' phosphorylation of GSK3B, which represses the function of the APC:CTNNB1:GSK3B complex and the interaction with CDH1/E-cadherin in adherent junctions (PubMed:25169422). Plays a role in the regulation of cell…	Apoptosis Modulation and Signaling.
	plaque
	NS
IFI6	tumor						van Kester et al. 2012	Gaydosik et al. 2019				https://docs.google.com/spreadsheets/d/15w6ejax5dKcr-y6ol2w4vqENB_qoEEN7BCHm8QhrbxM/edit#gid=1743372349&range=313:314	Interferon Alpha Inducible Protein 6	This gene was first identified as one of the many genes induced by interferon. The encoded protein may play a critical role in the regulation of apoptosis	Interferon gamma signaling and Innate Immune System
	plaque
	NS
IFNG	tumor						Gaydosik et al. 2019	Querfeld et al. 2018				https://docs.google.com/spreadsheets/d/15w6ejax5dKcr-y6ol2w4vqENB_qoEEN7BCHm8QhrbxM/edit#gid=1743372349&range=318:319	Interferon Gamma	a member of the type II interferon class
	plaque
	NS
IL10	tumor						van Kester et al. 2012	Gaydosik et al. 2019	Querfeld et al. 2018			https://docs.google.com/spreadsheets/d/15w6ejax5dKcr-y6ol2w4vqENB_qoEEN7BCHm8QhrbxM/edit#gid=1743372349&range=327:329	Interleukin 10		Tuberculosis and PEDF Induced Signaling.
	plaque
	NS
IL15	tumor						van Kester et al. 2012	Litvinov et al. 2017				https://docs.google.com/spreadsheets/d/15w6ejax5dKcr-y6ol2w4vqENB_qoEEN7BCHm8QhrbxM/edit#gid=1743372349&range=334:335			PEDF Induced Signaling and AKT Siganaling Pathway. G
	plaque
	NS
IL18BP	tumor						van Kester et al. 2012	Zhang et al. 2012				https://docs.google.com/spreadsheets/d/15w6ejax5dKcr-y6ol2w4vqENB_qoEEN7BCHm8QhrbxM/edit#gid=1743372349&range=342:343	Interleukin 18 Binding Protein	e functions as an inhibitor of the proinflammatory cytokine, IL18. It binds IL18, prevents the binding of IL18 to its receptor, and thus inhibits IL18-induced IFN-gamma production, resulting in reduced T-helper type 1 immune responses	Innate Immune System and Cytokine Signaling in Immune system.
	plaque
	NS
IL26	tumor						van Kester et al. 2012	Litvinov et al. 2017	Litvinov et al. 2015			https://docs.google.com/spreadsheets/d/15w6ejax5dKcr-y6ol2w4vqENB_qoEEN7BCHm8QhrbxM/edit#gid=1743372349&range=358:362			PEDF Induced Signaling and Akt Signaling
	plaque
	NS
IL32	tumor						van Kester et al. 2012	Litvinov et al. 2017				https://docs.google.com/spreadsheets/d/15w6ejax5dKcr-y6ol2w4vqENB_qoEEN7BCHm8QhrbxM/edit#gid=1743372349&range=371:372			PEDF Induced Signaling and Innate Immune System.
	plaque
	NS
IL7R	tumor						Litvinov et al. 2017	Hahtola et al. 2006				https://docs.google.com/spreadsheets/d/15w6ejax5dKcr-y6ol2w4vqENB_qoEEN7BCHm8QhrbxM/edit#gid=1743372349&range=380:381	Interleukin 7 Receptor	The function of this receptor requires the interleukin 2 receptor, gamma chain (IL2RG), which is a common gamma chain shared by the receptors of various cytokines, including interleukins 2, 4, 7, 9, and 15. This protein has been shown to play a critical role in V(D)J recombination during lymphocyte developmen	AKT Siganaling Pathway and IL-7 Signaling Pathway.
	plaque
	NS
ITK	tumor						Litvinov et al. 2017	Litvinov et al. 2015				https://docs.google.com/spreadsheets/d/15w6ejax5dKcr-y6ol2w4vqENB_qoEEN7BCHm8QhrbxM/edit#gid=1743372349&range=383:386	IL2 Inducible T Cell Kinase	It is thought to play a role in T-cell proliferation and differentiation	TCR Signaling (Qiagen) and Blood-Brain Barrier and Immune Cell Transmigration: VCAM-1/CD106 Signaling.
	plaque
	NS
KIAA0101	tumor						van Kester et al. 2012	Gaydosik et al. 2019				https://docs.google.com/spreadsheets/d/15w6ejax5dKcr-y6ol2w4vqENB_qoEEN7BCHm8QhrbxM/edit#gid=1743372349&range=388:392	PCNA Clamp Associated Factor	PCNA-binding protein that acts as a regulator of DNA repair during DNA replication. Following DNA damage, the interaction with PCNA is disrupted, facilitating the interaction between monoubiquitinated PCNA and the translesion DNA synthesis DNA polymerase eta (POLH) at stalled replisomes, facilitating the bypass of replication-fork-blocking lesions. Also acts as a regulator of centrosome number.	Translesion synthesis by Y family DNA polymerases bypasses lesions on DNA template and DNA Double-Strand Break Repair
	plaque
	NS
KIF11	tumor						van Kester et al. 2012	Bastidas Torres et al. 2018				https://docs.google.com/spreadsheets/d/15w6ejax5dKcr-y6ol2w4vqENB_qoEEN7BCHm8QhrbxM/edit#gid=1743372349&range=393:394	Kinesin Family Member 11	This gene encodes a motor protein that belongs to the kinesin-like protein family. Members of this protein family are known to be involved in various kinds of spindle dynamics. The function of this gene product includes chromosome positioning, centrosome separation and establishing a bipolar spindle during cell mitosis.	Cell cycle_Spindle assembly and chromosome separation and Response to elevated platelet cytosolic Ca2+.
	plaque
	NS
KIF14	tumor						van Kester et al. 2012	Bastidas Torres et al. 2018				https://docs.google.com/spreadsheets/d/15w6ejax5dKcr-y6ol2w4vqENB_qoEEN7BCHm8QhrbxM/edit#gid=1743372349&range=395:396	Kinesin Family Member 14	This gene encodes a member of the kinesin-3 superfamily of microtubule motor proteins. These proteins are involved in numerous processes including vesicle transport, chromosome segregation, mitotic spindle formation, and cytokinesis.	Signaling by GPCR and Signaling by Rho GTPases.
	plaque
	NS
KIF20A	tumor						van Kester et al. 2012	Bastidas Torres et al. 2018				https://docs.google.com/spreadsheets/d/15w6ejax5dKcr-y6ol2w4vqENB_qoEEN7BCHm8QhrbxM/edit#gid=1743372349&range=397:398	Kinesin Family Member 20A	itotic kinesin required for chromosome passenger complex (CPC)-mediated cytokinesis. Following phosphorylation by PLK1, involved in recruitment of PLK1 to the central spindle. Interacts with guanosine triphosphate (GTP)-bound forms of RAB6A and RAB6B. May act as a motor required for the retrograde RAB6 regulated transport of Golgi membranes and associated vesicles along microtubules. Has a microt…	Response to elevated platelet cytosolic Ca2+ and Mitotic Telophase/Cytokinesis.
	plaque
	NS
KIF23	tumor						van Kester et al. 2012	Bastidas Torres et al. 2018				https://docs.google.com/spreadsheets/d/15w6ejax5dKcr-y6ol2w4vqENB_qoEEN7BCHm8QhrbxM/edit#gid=1743372349&range=399:400	Kinesin Family Member 23	The protein encoded by this gene is a member of kinesin-like protein family. This family includes microtubule-dependent molecular motors that transport organelles within cells and move chromosomes during cell division. This protein has been shown to cross-bridge antiparallel microtubules and drive microtubule movement in vitro. Alternate splicing of this gene results in multiple transcript varian…	Response to elevated platelet cytosolic Ca2+ and Mitotic Telophase/Cytokinesis.
	plaque
	NS
KIF2C	tumor						van Kester et al. 2012	Bastidas Torres et al. 2018				https://docs.google.com/spreadsheets/d/15w6ejax5dKcr-y6ol2w4vqENB_qoEEN7BCHm8QhrbxM/edit#gid=1743372349&range=401:402	Kinesin Family Member 2C	This gene encodes a kinesin-like protein that functions as a microtubule-dependent molecular motor. The encoded protein can depolymerize microtubules at the plus end, thereby promoting mitotic chromosome segregation. Alternative splicing results in multiple transcript variants.	Signaling by GPCR and Mitotic Prometaphase.
	plaque
	NS
KIF4A	tumor						van Kester et al. 2012	Bastidas Torres et al. 2018				https://docs.google.com/spreadsheets/d/15w6ejax5dKcr-y6ol2w4vqENB_qoEEN7BCHm8QhrbxM/edit#gid=1743372349&range=403:404	Kinesin Family Member 4A	The encoded protein is an ATP dependent microtubule-based motor protein that is involved in the intracellular transport of membranous organelles. This protein also associates with condensed chromosome arms and may be involved in maintaining chromosome integrity during mitosis. This protein may also be involved in the organization of the central spindle prior to cytokinesis	L1CAM interactions and Response to elevated platelet cytosolic Ca2+
	plaque
	NS
KIFC1	tumor						van Kester et al. 2012	Bastidas Torres et al. 2018				https://docs.google.com/spreadsheets/d/15w6ejax5dKcr-y6ol2w4vqENB_qoEEN7BCHm8QhrbxM/edit#gid=1743372349&range=405:406	Kinesin Family Member C1	Minus end-directed microtubule-dependent motor required for bipolar spindle formation (PubMed:15843429). May contribute to movement of early endocytic vesicles (By similarity). Regulates cilium formation and structure (By similarity)	Response to elevated platelet cytosolic Ca2+ and Golgi-to-ER retrograde transport
	plaque
	NS
KIR2DL3	tumor						van Kester et al. 2012	Querfeld et al. 2018				https://docs.google.com/spreadsheets/d/15w6ejax5dKcr-y6ol2w4vqENB_qoEEN7BCHm8QhrbxM/edit#gid=1743372349&range=408:409	Killer Cell Immunoglobulin Like Receptor, Two Ig Domains And Long Cytoplasmic Tail 3	KIR proteins with the long cytoplasmic domain transduce inhibitory signals upon ligand binding via an immune tyrosine-based inhibitory motif (ITIM), while KIR proteins with the short cytoplasmic domain lack the ITIM motif and instead associate with the TYRO protein tyrosine kinase binding protein to transduce activating signals.	Immune response Role of DAP12 receptors in NK cells and Innate Immune System.
	plaque
	NS
NKTR	tumor						van Kester et al. 2012	Bastidas Torres et al. 2018				https://docs.google.com/spreadsheets/d/15w6ejax5dKcr-y6ol2w4vqENB_qoEEN7BCHm8QhrbxM/edit#gid=1743372349&range=410:411	Natural Killer Cell Triggering Receptor
	plaque
	NS
NKG7	tumor						Litvinov et al. 2017	Hahtola et al. 2006				https://docs.google.com/spreadsheets/d/15w6ejax5dKcr-y6ol2w4vqENB_qoEEN7BCHm8QhrbxM/edit#gid=1743372349&range=412:413	Natural Killer Cell Granule Protein 7
	plaque
	NS
LCP2	tumor						Litvinov et al. 2017	Tracey et al. 2003				https://docs.google.com/spreadsheets/d/15w6ejax5dKcr-y6ol2w4vqENB_qoEEN7BCHm8QhrbxM/edit#gid=1743372349&range=428:430	Lymphocyte Cytosolic Protein 2	This gene encodes an adapter protein that acts as a substrate of the T cell antigen receptor (TCR)-activated protein tyrosine kinase pathway. The encoded protein associates with growth factor receptor bound protein 2, and is thought to play a role TCR-mediated intracellular signal transduction. A similar protein in mouse plays a role in normal T-cell development and activation	JNK signaling in the CD4+ TCR pathway and TCR Signaling (Qiagen
	plaque
	NS
LEF-1	tumor						Gaydosik et al. 2019	Litvinov et al. 2017	Litvinov et al. 2015			https://docs.google.com/spreadsheets/d/15w6ejax5dKcr-y6ol2w4vqENB_qoEEN7BCHm8QhrbxM/edit#gid=1743372349&range=431:436	Lymphoid Enhancer Binding Factor 1	This gene encodes a transcription factor belonging to a family of proteins that share homology with the high mobility group protein-1. The protein encoded by this gene can bind to a functionally important site in the T-cell receptor-alpha enhancer, thereby conferring maximal enhancer activity. This transcription factor is involved in the Wnt signaling pathway, and it may function in hair cell dif…	Regulation of Wnt-mediated beta catenin signaling and target gene transcription and Endometrial cancer.
	plaque
	NS
MAD2L1	tumor						van Kester et al. 2012	Gaydosik et al. 2019				https://docs.google.com/spreadsheets/d/15w6ejax5dKcr-y6ol2w4vqENB_qoEEN7BCHm8QhrbxM/edit#gid=1743372349&range=691:692	Mitotic Arrest Deficient 2 Like 1	MAD2L1 is a component of the mitotic spindle assembly checkpoint that prevents the onset of anaphase until all chromosomes are properly aligned at the metaphase plate.	Cell cycle_Spindle assembly and chromosome separation and Signaling by GPCR.
	plaque
	NS
MALAT1	tumor						van Kester et al. 2012	Bastidas Torres et al. 2018				https://docs.google.com/spreadsheets/d/15w6ejax5dKcr-y6ol2w4vqENB_qoEEN7BCHm8QhrbxM/edit#gid=1743372349&range=694:695	Metastasis Associated Lung Adenocarcinoma Transcript 1	This gene produces a precursor transcript from which a long non-coding RNA is derived by RNase P cleavage of a tRNA-like small ncRNA (known as mascRNA) from its 3' end. The resultant mature transcript lacks a canonical poly(A) tail but is instead stabilized by a 3' triple helical structure. This transcript is retained in the nucleus where it is thought to form molecular scaffolds for ribonucleopr…
	plaque
	NS
MCM10	tumor						van Kester et al. 2012	Bastidas Torres et al. 2018				https://docs.google.com/spreadsheets/d/15w6ejax5dKcr-y6ol2w4vqENB_qoEEN7BCHm8QhrbxM/edit#gid=1743372349&range=452:453	Minichromosome Maintenance 10 Replication Initiation Factor	The protein encoded by this gene is one of the highly conserved mini-chromosome maintenance proteins (MCM) that are involved in the initiation of eukaryotic genome replication. The hexameric protein complex formed by MCM proteins is a key component of the pre-replication complex (pre-RC) and it may be involved in the formation of replication forks and in the recruitment of other DNA replication r…	Regulation of activated PAK-2p34 by proteasome mediated degradation and E2F mediated regulation of DNA replication.
	plaque
	NS
MCM4	tumor						van Kester et al. 2012	Bastidas Torres et al. 2018				https://docs.google.com/spreadsheets/d/15w6ejax5dKcr-y6ol2w4vqENB_qoEEN7BCHm8QhrbxM/edit#gid=1743372349&range=458:459	Minichromosome Maintenance Complex Component 4		Regulation of activated PAK-2p34 by proteasome mediated degradation and E2F mediated regulation of DNA replication.
	plaque
	NS
MCM7	tumor						van Kester et al. 2012	Gaydosik et al. 2019				https://docs.google.com/spreadsheets/d/15w6ejax5dKcr-y6ol2w4vqENB_qoEEN7BCHm8QhrbxM/edit#gid=1743372349&range=465:466	Minichromosome Maintenance Complex Component 7		Regulation of activated PAK-2p34 by proteasome mediated degradation and E2F mediated regulation of DNA replication
	plaque
	NS
MELK	tumor						van Kester et al. 2012	Bastidas Torres et al. 2018				https://docs.google.com/spreadsheets/d/15w6ejax5dKcr-y6ol2w4vqENB_qoEEN7BCHm8QhrbxM/edit#gid=1743372349&range=454:455	Maternal Embryonic Leucine Zipper Kinase		Neuroscience.
	plaque
	NS
MKI67	tumor						van Kester et al. 2012	Gaydosik et al. 2019				https://docs.google.com/spreadsheets/d/15w6ejax5dKcr-y6ol2w4vqENB_qoEEN7BCHm8QhrbxM/edit#gid=1743372349&range=468:470	Marker Of Proliferation Ki-67	This gene encodes a nuclear protein that is associated with and may be necessary for cellular proliferation.	Neuroscience and Primary Focal Segmental Glomerulosclerosis FSGS.
	plaque
	NS
MMP9	tumor						van Kester et al. 2012	Litvinov et al. 2017	Hahtola et al. 2006			https://docs.google.com/spreadsheets/d/15w6ejax5dKcr-y6ol2w4vqENB_qoEEN7BCHm8QhrbxM/edit#gid=1743372349&range=125:128	Matrix Metallopeptidase 9	e involved in the breakdown of extracellular matrix in normal physiological processes, such as embryonic development, reproduction, and tissue remodeling, as well as in disease processes, such as arthritis and metastas	Regulation of Wnt-mediated beta catenin signaling and target gene transcription and Transcriptional misregulation in cancer.
	plaque
	NS
MRPL12	tumor						van Kester et al. 2012	Bastidas Torres et al. 2018	Gaydosik et al. 2019			https://docs.google.com/spreadsheets/d/15w6ejax5dKcr-y6ol2w4vqENB_qoEEN7BCHm8QhrbxM/edit#gid=1743372349&range=697:699	Mitochondrial Ribosomal Protein L12		Organelle biogenesis and maintenance and Viral mRNA Translation.
	plaque
	NS
MYC	tumor						Gaydosik et al. 2019	Litvinov et al. 2017	Tracey et al. 2003			https://docs.google.com/spreadsheets/d/15w6ejax5dKcr-y6ol2w4vqENB_qoEEN7BCHm8QhrbxM/edit#gid=1743372349&range=473:474	MYC Proto-Oncogene, BHLH Transcription Factor	This gene is a proto-oncogene and encodes a nuclear phosphoprotein that plays a role in cell cycle progression, apoptosis and cellular transformation.	Association Between Physico-Chemical Features and Toxicity Associated Pathways and Transcriptional activity of SMAD2/SMAD3-SMAD4 heterotrimer.
	plaque
	NS
NLRP1	tumor						van Kester et al. 2012	Bastidas Torres et al. 2018				https://docs.google.com/spreadsheets/d/15w6ejax5dKcr-y6ol2w4vqENB_qoEEN7BCHm8QhrbxM/edit#gid=1743372349&range=482:483	NLR Family Pyrin Domain Containing 1	This gene encodes a member of the Ced-4 family of apoptosis proteins. Ced-family members contain a caspase recruitment domain (CARD) and are known to be key mediators of programmed cell death. The encoded protein contains a distinct N-terminal pyrin-like motif, which is possibly involved in protein-protein interactions. This protein interacts strongly with caspase 2 and weakly with caspase 9. Ove…	e Nucleotide-binding domain, leucine rich repeat containing receptor (NLR) signaling pathways and Cellular roles of Anthrax toxin
	plaque
	NS
NME1	tumor						van Kester et al. 2012	Gaydosik et al. 2019				https://docs.google.com/spreadsheets/d/15w6ejax5dKcr-y6ol2w4vqENB_qoEEN7BCHm8QhrbxM/edit#gid=1743372349&range=701:708	NME/NM23 Nucleoside Diphosphate Kinase 1	This gene (NME1) was identified because of its reduced mRNA transcript levels in highly metastatic cells	e Zidovudine Pathway, Pharmacokinetics/Pharmacodynamics and superpathway of pyrimidine deoxyribonucleotides de novo biosynthesis.
	plaque
	NS
NPHP3	tumor						van Kester et al. 2012	Bastidas Torres et al. 2018				https://docs.google.com/spreadsheets/d/15w6ejax5dKcr-y6ol2w4vqENB_qoEEN7BCHm8QhrbxM/edit#gid=1743372349&range=710:711	Nephrocystin 3	This gene encodes a protein containing a coiled-coil (CC) domain, a tubulin-tyrosine ligase (TTL) domain, and a tetratrico peptide repeat (TPR) domain. The encoded protein interacts with nephrocystin, it is required for normal ciliary development, and it functions in renal tubular development. Mutations in this gene are associated with nephronophthisis type 3, and also with renal-hepatic-pancreat…	Organelle biogenesis and maintenance and Cargo trafficking to the periciliary membrane.
	plaque
	NS
NUDT1	tumor						van Kester et al. 2012	Gaydosik et al. 2019				https://docs.google.com/spreadsheets/d/15w6ejax5dKcr-y6ol2w4vqENB_qoEEN7BCHm8QhrbxM/edit#gid=1743372349&range=713:714	Nudix Hydrolase 1	Misincorporation of oxidized nucleoside triphosphates into DNA/RNA during replication and transcription can cause mutations that may result in carcinogenesis or neurodegeneration. The protein encoded by this gene is an enzyme that hydrolyzes oxidized purine nucleoside triphosphates, such as 8-oxo-dGTP, 8-oxo-dATP, 2-hydroxy-dATP, and 2-hydroxy rATP, to monophosphates, thereby preventing misincorp…	Metabolism of nucleotides and Metabolism.
	plaque
	NS
NUF2	tumor						van Kester et al. 2012	Gaydosik et al. 2019				https://docs.google.com/spreadsheets/d/15w6ejax5dKcr-y6ol2w4vqENB_qoEEN7BCHm8QhrbxM/edit#gid=1743372349&range=716:717	NUF2 Component Of NDC80 Kinetochore Complex	This gene encodes a protein that is highly similar to yeast Nuf2, a component of a conserved protein complex associated with the centromere. Yeast Nuf2 disappears from the centromere during meiotic prophase when centromeres lose their connection to the spindle pole body, and plays a regulatory role in chromosome segregation. The encoded protein is found to be associated with centromeres of mitoti…	Signaling by GPCR and Mitotic Prometaphase
	plaque
	NS
NUSAP1	tumor						van Kester et al. 2012	Gaydosik et al. 2019				https://docs.google.com/spreadsheets/d/15w6ejax5dKcr-y6ol2w4vqENB_qoEEN7BCHm8QhrbxM/edit#gid=1743372349&range=719:725	Nucleolar And Spindle Associated Protein 1	plays a role in spindle microtubule organization
	plaque
	NS
PCNA	tumor						van Kester et al. 2012	Gaydosik et al. 2019				https://docs.google.com/spreadsheets/d/15w6ejax5dKcr-y6ol2w4vqENB_qoEEN7BCHm8QhrbxM/edit#gid=1743372349&range=490:491	Proliferating Cell Nuclear Antigen	The protein encoded by this gene is found in the nucleus and is a cofactor of DNA polymerase delta. The encoded protein acts as a homotrimer and helps increase the processivity of leading strand synthesis during DNA replication. In response to DNA damage, this protein is ubiquitinated and is involved in the RAD6-dependent DNA repair pathway.	Transcription-Coupled Nucleotide Excision Repair (TC-NER) and Telomere C-strand (Lagging Strand) Synthesis.
	plaque
	NS
PDCD1	tumor						Litvinov et al. 2017	Querfeld et al. 2018	Zhang et al. 2012			https://docs.google.com/spreadsheets/d/15w6ejax5dKcr-y6ol2w4vqENB_qoEEN7BCHm8QhrbxM/edit#gid=1743372349&range=113:116	Programmed Cell Death 1		T cell receptor signaling pathway and Innate Immune System.
	plaque
	NS
PKMYT1	tumor						van Kester et al. 2012	Bastidas Torres et al. 2018				https://docs.google.com/spreadsheets/d/15w6ejax5dKcr-y6ol2w4vqENB_qoEEN7BCHm8QhrbxM/edit#gid=1743372349&range=727:728	Protein Kinase, Membrane Associated Tyrosine/Threonine 1	This gene encodes a member of the serine/threonine protein kinase family. The encoded protein is a membrane-associated kinase that negatively regulates the G2/M transition of the cell cycle by phosphorylating and inactivating cyclin-dependent kinase 1. The activity of the encoded protein is regulated by polo-like kinase 1.	Cyclin A/B1 associated events during G2/M transition and Regulation of PLK1 Activity at G2/M Transition.
	plaque
	NS
PLK1	tumor						van Kester et al. 2012	Bastidas Torres et al. 2018	Gaydosik et al. 2019			https://docs.google.com/spreadsheets/d/15w6ejax5dKcr-y6ol2w4vqENB_qoEEN7BCHm8QhrbxM/edit#gid=1743372349&range=494:497	Polo Like Kinase 1	The Ser/Thr protein kinase encoded by this gene belongs to the CDC5/Polo subfamily. It is highly expressed during mitosis and elevated levels are found in many different types of cancer. Depletion of this protein in cancer cells dramatically inhibited cell proliferation and induced apoptosis; hence, it is a target for cancer therapy.	Organelle biogenesis and maintenance and Regulation of PLK1 Activity at G2/M Transition.
	plaque
	NS
PTPN7	tumor						van Kester et al. 2012	Gaydosik et al. 2019	Litvinov et al. 2017			https://docs.google.com/spreadsheets/d/15w6ejax5dKcr-y6ol2w4vqENB_qoEEN7BCHm8QhrbxM/edit#gid=1743372349&range=730:731	Protein Tyrosine Phosphatase Non-Receptor Type 7	The protein encoded by this gene is a member of the protein tyrosine phosphatase (PTP) family. PTPs are known to be signaling molecules that regulate a variety of cellular processes including cell growth, differentiation, mitotic cycle, and oncogenic transformation. This gene is preferentially expressed in a variety of hematopoietic cells, and is an early response gene in lymphokine stimulated ce…	MAPK signaling pathway and Downstream signaling in naive CD8+ T cells
	plaque
	NS
RANBP1	tumor						van Kester et al. 2012	Gaydosik et al. 2019					RAN Binding Protein 1	This gene encodes a protein that forms a complex with Ras-related nuclear protein (Ran) and metabolizes guanoside triphosphate (GTP). This complex participates in the regulation of the cell cycle by controlling transport of proteins and nucleic acids into the nucleus.	E2F transcription factor network and Transport of the SLBP independent Mature mRNA.
	plaque
	NS
RBM5	tumor						van Kester et al. 2012	Bastidas Torres et al. 2018				https://docs.google.com/spreadsheets/d/15w6ejax5dKcr-y6ol2w4vqENB_qoEEN7BCHm8QhrbxM/edit#gid=1743372349&range=510:511	RNA Binding Motif Protein 5	This gene is a candidate tumor suppressor gene which encodes a nuclear RNA binding protein that is a component of the spliceosome A complex. The encoded protein plays a role in the induction of cell cycle arrest and apoptosis through pre-mRNA splicing of multiple target genes including the tumor suppressor protein p53. This gene is located within the tumor suppressor region 3p21.3, and may play a…	Gene Expression and mRNA Splicing - Major Pathway.
	plaque
	NS
RCC2	tumor						van Kester et al. 2012	Bastidas Torres et al. 2018				https://docs.google.com/spreadsheets/d/15w6ejax5dKcr-y6ol2w4vqENB_qoEEN7BCHm8QhrbxM/edit#gid=1743372349&range=736:737	Regulator Of Chromosome Condensation 2	The protein encoded by this gene is a guanine exchange factor that is active on RalA, a small GTPase. The encoded protein and RalA are both essential for proper kinetochore-microtubule function in early mitosis. This protein has been shown to be a biomarker for colorectal cancer.	Signaling by GPCR and Mitotic Prometaphase.
	plaque
	NS
RCOR3	tumor						van Kester et al. 2012	Bastidas Torres et al. 2018				https://docs.google.com/spreadsheets/d/15w6ejax5dKcr-y6ol2w4vqENB_qoEEN7BCHm8QhrbxM/edit#gid=1743372349&range=739:740	REST Corepressor 3	May act as a component of a corepressor complex that represses transcription.
	plaque
	NS
RECQL4	tumor						van Kester et al. 2012	Bastidas Torres et al. 2018				https://docs.google.com/spreadsheets/d/15w6ejax5dKcr-y6ol2w4vqENB_qoEEN7BCHm8QhrbxM/edit#gid=1743372349&range=742:743	RecQ Like Helicase 4	The protein encoded by this gene is a DNA helicase that belongs to the RecQ helicase family. DNA helicases unwind double-stranded DNA into single-stranded DNAs and may modulate chromosome segregation. This gene is predominantly expressed in thymus and testis.	DNA Damage.
	plaque
	NS
RRM2	tumor						van Kester et al. 2012	Gaydosik et al. 2019				https://docs.google.com/spreadsheets/d/15w6ejax5dKcr-y6ol2w4vqENB_qoEEN7BCHm8QhrbxM/edit#gid=1743372349&range=745:746	Ribonucleotide Reductase Regulatory Subunit M2	This gene encodes one of two non-identical subunits for ribonucleotide reductase. This reductase catalyzes the formation of deoxyribonucleotides from ribonucleotides. Synthesis of the encoded protein (M2) is regulated in a cell-cycle dependent fashion. Transcription from this gene can initiate from alternative promoters, which results in two isoforms that differ in the lengths of their N-termini.	E2F transcription factor network and Hepatitis C and Hepatocellular Carcinoma
	plaque
	NS
SCG2	tumor						van Kester et al. 2012	Gaydosik et al. 2019				https://docs.google.com/spreadsheets/d/15w6ejax5dKcr-y6ol2w4vqENB_qoEEN7BCHm8QhrbxM/edit#gid=1743372349&range=513:514	Secretogranin II	Neuroendocrine protein of the granin family that regulates the biogenesis of secretory granules
	plaque
	NS
SECISBP2	tumor						van Kester et al. 2012	Bastidas Torres et al. 2018				https://docs.google.com/spreadsheets/d/15w6ejax5dKcr-y6ol2w4vqENB_qoEEN7BCHm8QhrbxM/edit#gid=1743372349&range=516:517	SECIS Binding Protein 2	The protein encoded by this gene is one of the essential components of the machinery involved in co-translational insertion of selenocysteine (Sec) into selenoproteins. Sec is encoded by the UGA codon, which normally signals translation termination. The recoding of UGA as Sec codon requires a Sec insertion sequence (SECIS) element; present in the 3' untranslated regions of eukaryotic selenoprotei…	Viral mRNA Translation and Metabolism.
	plaque
	NS
SEMA4A	tumor						van Kester et al. 2012	Bastidas Torres et al. 2018				https://docs.google.com/spreadsheets/d/15w6ejax5dKcr-y6ol2w4vqENB_qoEEN7BCHm8QhrbxM/edit#gid=1743372349&range=748:749	Semaphorin 4A	This gene encodes a member of the semaphorin family of soluble and transmembrane proteins. Semaphorins are involved in numerous functions, including axon guidance, morphogenesis, carcinogenesis, and immunomodulation. The encoded protein is a single-pass type I membrane protein containing an immunoglobulin-like C2-type domain, a PSI domain and a sema domain. It inhibits axonal extension by providi…	Axon guidance and Developmental Biology.
	plaque
	NS
SKAP1	tumor						Litvinov et al. 2017	Zhang et al. 2012				https://docs.google.com/spreadsheets/d/15w6ejax5dKcr-y6ol2w4vqENB_qoEEN7BCHm8QhrbxM/edit#gid=1743372349&range=530:531	Src Kinase Associated Phosphoprotein 1	his gene encodes a T cell adaptor protein, a class of intracellular molecules with modular domains capable of recruiting additional proteins but that exhibit no intrinsic enzymatic activity. The encoded protein contains a unique N-terminal region followed by a PH domain and C-terminal SH3 domain. Along with the adhesion and degranulation-promoting adaptor protein, the encoded protein plays a crit…	Ras signaling pathway and T cell receptor signaling pathway.
	plaque
	NS
SLAMF8	tumor						van Kester et al. 2012	Bastidas Torres et al. 2018				https://docs.google.com/spreadsheets/d/15w6ejax5dKcr-y6ol2w4vqENB_qoEEN7BCHm8QhrbxM/edit#gid=1743372349&range=751:752	SLAM Family Member 8	This gene encodes a member of the CD2 family of cell surface proteins involved in lymphocyte activation. These proteins are characterized by Ig domains. This protein is expressed in lymphoid tissues, and studies of a similar protein in mouse suggest that it may function during B cell lineage commitment
	plaque
	NS
SLCO2B1	tumor						van Kester et al. 2012	Bastidas Torres et al. 2018				https://docs.google.com/spreadsheets/d/15w6ejax5dKcr-y6ol2w4vqENB_qoEEN7BCHm8QhrbxM/edit#gid=1743372349&range=754:755	Solute Carrier Organic Anion Transporter Family Member 2B1	This locus encodes a member of the organic anion-transporting polypeptide family of membrane proteins. The protein encoded by this locus may function in regulation of placental uptake of sulfated steroids. Alternatively spliced transcript variants have been described.	Transport of vitamins, nucleosides, and related molecules and Statin Pathway - Generalized, Pharmacokinetics
	plaque
	NS
SMC2	tumor						van Kester et al. 2012	Gaydosik et al. 2019				https://docs.google.com/spreadsheets/d/15w6ejax5dKcr-y6ol2w4vqENB_qoEEN7BCHm8QhrbxM/edit#gid=1743372349&range=757:758	Structural Maintenance Of Chromosomes 2	Central component of the condensin complex, a complex required for conversion of interphase chromatin into mitotic-like condense chromosomes. The condensin complex probably introduces positive supercoils into relaxed DNA in the presence of type I topoisomerases and converts nicked DNA into positive knotted forms in the presence of type II topoisomerases	Among its related pathways are ATM Pathway and Mitotic Prophase
	plaque
	NS
SNRPD1	tumor						van Kester et al. 2012	Gaydosik et al. 2019				https://docs.google.com/spreadsheets/d/15w6ejax5dKcr-y6ol2w4vqENB_qoEEN7BCHm8QhrbxM/edit#gid=1743372349&range=760:761	Small Nuclear Ribonucleoprotein D1 Polypeptide	his gene encodes a small nuclear ribonucleoprotein that belongs to the SNRNP core protein family. The protein may act as a charged protein scaffold to promote SNRNP assembly or strengthen SNRNP-SNRNP interactions through nonspecific electrostatic contacts with RNA	Transport of the SLBP independent Mature mRNA and mRNA Splicing - Minor Pathway
	plaque
	NS
SOCS3	tumor						Gaydosik et al. 2019	Litvinov et al. 2017				https://docs.google.com/spreadsheets/d/15w6ejax5dKcr-y6ol2w4vqENB_qoEEN7BCHm8QhrbxM/edit#gid=1743372349&range=534:536	Suppressor Of Cytokine Signaling 3	This gene encodes a member of the STAT-induced STAT inhibitor (SSI), also known as suppressor of cytokine signaling (SOCS), family. SSI family members are cytokine-inducible negative regulators of cytokine signaling. The expression of this gene is induced by various cytokines, including IL6, IL10, and interferon (IFN)-gamma. The protein encoded by this gene can bind to JAK2 kinase, and inhibit th…	Interleukin-11 Signaling Pathway and Signaling by GPCR.
	plaque
	NS
STAT1	tumor						van Kester et al. 2012	Litvinov et al. 2017				https://docs.google.com/spreadsheets/d/15w6ejax5dKcr-y6ol2w4vqENB_qoEEN7BCHm8QhrbxM/edit#gid=1743372349&range=538:539	Signal Transducer And Activator Of Transcription 1	The protein encoded by this gene is a member of the STAT protein family. In response to cytokines and growth factors, STAT family members are phosphorylated by the receptor associated kinases, and then form homo- or heterodimers that translocate to the cell nucleus where they act as transcription activators. This protein can be activated by various ligands including interferon-alpha, interferon-g…	Common Cytokine Receptor Gamma-Chain Family Signaling Pathways and Interleukin-11 Signaling Pathway
	plaque
	NS
STAT4	tumor						Bastidas Torres et al. 2018	Litvinov et al. 2015	Tracey et al. 2003			https://docs.google.com/spreadsheets/d/15w6ejax5dKcr-y6ol2w4vqENB_qoEEN7BCHm8QhrbxM/edit#gid=1743372349&range=541:543	Signal Transducer And Activator Of Transcription 4	The protein encoded by this gene is a member of the STAT family of transcription factors. In response to cytokines and growth factors, STAT family members are phosphorylated by the receptor associated kinases, and then form homo- or heterodimers that translocate to the cell nucleus where they act as transcription activators. This protein is essential for mediating responses to IL12 in lymphocytes…	Immune response IL-23 signaling pathway and GPCR Pathway.
	plaque
	NS
STAT5B	tumor						Bastidas Torres et al. 2018	Litvinov et al. 2017				https://docs.google.com/spreadsheets/d/15w6ejax5dKcr-y6ol2w4vqENB_qoEEN7BCHm8QhrbxM/edit#gid=1743372349&range=546:547	Signal Transducer And Activator Of Transcription 5B	The protein encoded by this gene is a member of the STAT family of transcription factors. In response to cytokines and growth factors, STAT family members are phosphorylated by the receptor associated kinases, and then form homo- or heterodimers that translocate to the cell nucleus where they act as transcription activators. This protein mediates the signal transduction triggered by various cell …	Common Cytokine Receptor Gamma-Chain Family Signaling Pathways and Signaling by GPCR.
	plaque
	NS
SYCP1	tumor						Litvinov et al. 2015	Litvinov et al. 2014				https://docs.google.com/spreadsheets/d/15w6ejax5dKcr-y6ol2w4vqENB_qoEEN7BCHm8QhrbxM/edit#gid=1743372349&range=763:764	Synaptonemal Complex Protein 1	Major component of the transverse filaments of synaptonemal complexes, formed between homologous chromosomes during meiotic prophase. Required for normal assembly of the central element of the synaptonemal complexes. Required for normal centromere pairing during meiosis. Required for normal meiotic chromosome synapsis during oocyte and spermatocyte development and for normal male and female ferti…	Meiosis and Cell Cycle, Mitotic.
	plaque
	NS
TESC	tumor						van Kester et al. 2012	Gaydosik et al. 2019				https://docs.google.com/spreadsheets/d/15w6ejax5dKcr-y6ol2w4vqENB_qoEEN7BCHm8QhrbxM/edit#gid=1743372349&range=549:550	Tescalcin	Functions as an integral cofactor in cell pH regulation by controlling plasma membrane-type Na(+)/H(+) exchange activity. Promotes the maturation, transport, cell surface stability and exchange activity of SLC9A1/NHE1 at the plasma membrane. Promotes the induction of hematopoietic stem cell differentiation toward megakaryocytic lineage. Essential for the coupling of ERK cascade activation with th…
	plaque
	NS
TGFB1	tumor						Gaydosik et al. 2019	Litvinov et al. 2017				https://docs.google.com/spreadsheets/d/15w6ejax5dKcr-y6ol2w4vqENB_qoEEN7BCHm8QhrbxM/edit#gid=1743372349&range=555:557	Transforming Growth Factor Beta 1	This gene encodes a secreted ligand of the TGF-beta (transforming growth factor-beta) superfamily of proteins. Ligands of this family bind various TGF-beta receptors leading to recruitment and activation of SMAD family transcription factors that regulate gene expression. The encoded preproprotein is proteolytically processed to generate a latency-associated peptide (LAP) and a mature peptide, and…	Simplified Interaction Map Between LOXL4 and Oxidative Stress Pathway and Transcriptional activity of SMAD2/SMAD3-SMAD4 heterotrimer.
	plaque
	NS
TIMP1	tumor						van Kester et al. 2012	Bastidas Torres et al. 2018	Gaydosik et al. 2019	Litvinov et al. 2017		https://docs.google.com/spreadsheets/d/15w6ejax5dKcr-y6ol2w4vqENB_qoEEN7BCHm8QhrbxM/edit#gid=1743372349&range=119:122	TIMP Metallopeptidase Inhibitor 1	This gene belongs to the TIMP gene family. The proteins encoded by this gene family are natural inhibitors of the matrix metalloproteinases (MMPs), a group of peptidases involved in degradation of the extracellular matrix. In addition to its inhibitory role against most of the known MMPs, the encoded protein is able to promote cell proliferation in a wide range of cell types, and may also have an…	G-protein signaling Ras family GTPases in kinase cascades (scheme) and Degradation of the extracellular matrix
	plaque
	NS
TK1	tumor						van Kester et al. 2012	Bastidas Torres et al. 2018	Gaydosik et al. 2019			https://docs.google.com/spreadsheets/d/15w6ejax5dKcr-y6ol2w4vqENB_qoEEN7BCHm8QhrbxM/edit#gid=1743372349&range=766:769	Thymidine Kinase 1	The protein encoded by this gene is a cytosolic enzyme that catalyzes the addition of a gamma-phosphate group to thymidine. This creates dTMP and is the first step in the biosynthesis of dTTP, which is one component required for DNA replication. The encoded protein, whose levels fluctuate depending on the cell cycle stage, can act as a low activity dimer or a high activity tetramer. High levels o…	Zidovudine Pathway, Pharmacokinetics/Pharmacodynamics and E2F transcription factor network.
	plaque
	NS
TNFSF11	tumor						van Kester et al. 2012	Litvinov et al. 2017				https://docs.google.com/spreadsheets/d/15w6ejax5dKcr-y6ol2w4vqENB_qoEEN7BCHm8QhrbxM/edit#gid=1743372349&range=771:772	TNF Superfamily Member 11	This gene encodes a member of the tumor necrosis factor (TNF) cytokine family which is a ligand for osteoprotegerin and functions as a key factor for osteoclast differentiation and activation. This protein was shown to be a dentritic cell survival factor and is involved in the regulation of T cell-dependent immune response. T cell activation was reported to induce expression of this gene and lead…	Development_Hedgehog and PTH signaling pathways in bone and cartilage development and PEDF Induced Signaling.
	plaque
	NS
TOP2A	tumor						van Kester et al. 2012	Bastidas Torres et al. 2018	Gaydosik et al. 2019			https://docs.google.com/spreadsheets/d/15w6ejax5dKcr-y6ol2w4vqENB_qoEEN7BCHm8QhrbxM/edit#gid=1743372349&range=774:778	DNA Topoisomerase II Alpha	This gene encodes a DNA topoisomerase, an enzyme that controls and alters the topologic states of DNA during transcription. This nuclear enzyme is involved in processes such as chromosome condensation, chromatid separation, and the relief of torsional stress that occurs during DNA transcription and replication. It catalyzes the transient breaking and rejoining of two strands of duplex DNA which a…	Gastric Cancer Network 2 and Cell cycle Cell cycle (generic schema).
	plaque
	NS
TOX	tumor						Litvinov et al. 2017	Litvinov et al. 2015	Zhang et al. 2012				Thymocyte Selection Associated High Mobility Group Box	The protein encoded by this gene contains a HMG box DNA binding domain. HMG boxes are found in many eukaryotic proteins involved in chromatin assembly, transcription and replication. This protein may function to regulate T-cell development.	Mesodermal Commitment Pathway and Development and heterogeneity
	plaque
	NS
TRAF1	tumor						Litvinov et al. 2017	Tracey et al. 2003				https://docs.google.com/spreadsheets/d/15w6ejax5dKcr-y6ol2w4vqENB_qoEEN7BCHm8QhrbxM/edit#gid=1743372349&range=569:570	TNF Receptor Associated Factor 1	The protein encoded by this gene is a member of the TNF receptor (TNFR) associated factor (TRAF) protein family. TRAF proteins associate with, and mediate the signal transduction from various receptors of the TNFR superfamily. This protein and TRAF2 form a heterodimeric complex, which is required for TNF-alpha-mediated activation of MAPK8/JNK and NF-kappaB. The protein complex formed by this prot…	Apoptosis Modulation and Signaling and Transcriptional misregulation in cancer.
	plaque
	NS
TRIP13	tumor						van Kester et al. 2012	Bastidas Torres et al. 2018	Litvinov et al. 2017			https://docs.google.com/spreadsheets/d/15w6ejax5dKcr-y6ol2w4vqENB_qoEEN7BCHm8QhrbxM/edit#gid=1743372349&range=572:573	TRIP13	Plays a key role in chromosome recombination and chromosome structure development during meiosis. Required at early steps in meiotic recombination that leads to non-crossovers pathways. Also needed for efficient completion of homologous synapsis by influencing crossover distribution along the chromosomes affecting both crossovers and non-crossovers pathways. Also required for development of highe…
	plaque
	NS
TSC1	tumor						van Kester et al. 2012	Bastidas Torres et al. 2018				https://docs.google.com/spreadsheets/d/15w6ejax5dKcr-y6ol2w4vqENB_qoEEN7BCHm8QhrbxM/edit#gid=1743372349&range=780:781	TSC Complex Subunit 1	This gene is a tumor suppressor gene that encodes the growth inhibitory protein hamartin. The encoded protein interacts with and stabilizes the GTPase activating protein tuberin. This hamartin-tuberin complex negatively regulates mammalian target of rapamycin complex 1 (mTORC1) signalling which is a major regulator of anabolic cell growth. This protein also functions as a co-chaperone for Hsp90 t…	Respiratory electron transport, ATP synthesis by chemiosmotic coupling, and heat production by uncoupling proteins. and TBC/RABGAPs
	plaque
	NS
TTK	tumor						van Kester et al. 2012	Bastidas Torres et al. 2018				https://docs.google.com/spreadsheets/d/15w6ejax5dKcr-y6ol2w4vqENB_qoEEN7BCHm8QhrbxM/edit#gid=1743372349&range=783:784	TTK Protein Kinase	This gene encodes a dual specificity protein kinase with the ability to phosphorylate tyrosine, serine and threonine. Associated with cell proliferation, this protein is essential for chromosome alignment at the centromere during mitosis and is required for centrosome duplication. It has been found to be a critical mitotic checkpoint protein for accurate segregation of chromosomes during mitosis.…	Retinoblastoma (RB) in Cancer and DNA Damage.
	plaque
	NS
TTYH3	tumor						van Kester et al. 2012	Bastidas Torres et al. 2018				https://docs.google.com/spreadsheets/d/15w6ejax5dKcr-y6ol2w4vqENB_qoEEN7BCHm8QhrbxM/edit#gid=1743372349&range=786:787	Tweety Family Member 3	Probable large-conductance Ca(2+)-activated chloride channel. May play a role in Ca(2+) signal transduction.	Transport of glucose and other sugars, bile salts and organic acids, metal ions and amine compounds and Ion channel transport.
	plaque
	NS
TUBA1B	tumor						Bastidas Torres et al. 2018	Gaydosik et al. 2019				https://docs.google.com/spreadsheets/d/15w6ejax5dKcr-y6ol2w4vqENB_qoEEN7BCHm8QhrbxM/edit#gid=1743372349&range=576:577	Tubulin Alpha 1b	Tubulin is the major constituent of microtubules. It binds two moles of GTP, one at an exchangeable site on the beta chain and one at a non-exchangeable site on the alpha chain.	Neuroscience and Cell cycle_Spindle assembly and chromosome separation.
	plaque
	NS
TUBB	tumor						Bastidas Torres et al. 2018	Gaydosik et al. 2019				https://docs.google.com/spreadsheets/d/15w6ejax5dKcr-y6ol2w4vqENB_qoEEN7BCHm8QhrbxM/edit#gid=1743372349&range=789:792	Tubulin Beta Class I	This gene encodes a beta tubulin protein. This protein forms a dimer with alpha tubulin and acts as a structural component of microtubules. Mutations in this gene cause cortical dysplasia, complex, with other brain malformations 6.	Neuroscience and Cell cycle_Spindle assembly and chromosome separation
	plaque
	NS
TYMS	tumor						van Kester et al. 2012	Gaydosik et al. 2019				https://docs.google.com/spreadsheets/d/15w6ejax5dKcr-y6ol2w4vqENB_qoEEN7BCHm8QhrbxM/edit#gid=1743372349&range=794:796	Thymidylate Synthetase	Thymidylate synthase catalyzes the methylation of deoxyuridylate to deoxythymidylate using, 10-methylenetetrahydrofolate (methylene-THF) as a cofactor. This function maintains the dTMP (thymidine-5-prime monophosphate) pool critical for DNA replication and repair. The enzyme has been of interest as a target for cancer chemotherapeutic agents. It is considered to be the primary site of action for …	One carbon pool by folate and E2F transcription factor network
	plaque
	NS
UBE2C	tumor						van Kester et al. 2012	Bastidas Torres et al. 2018	Gaydosik et al. 2019			https://docs.google.com/spreadsheets/d/15w6ejax5dKcr-y6ol2w4vqENB_qoEEN7BCHm8QhrbxM/edit#gid=1743372349&range=798:802	Ubiquitin Conjugating Enzyme E2 C	The modification of proteins with ubiquitin is an important cellular mechanism for targeting abnormal or short-lived proteins for degradation. Ubiquitination involves at least three classes of enzymes: ubiquitin-activating enzymes, ubiquitin-conjugating enzymes, and ubiquitin-protein ligases. This gene encodes a member of the E2 ubiquitin-conjugating enzyme family. The encoded protein is required…	Gastric Cancer Network 2 and Regulation of activated PAK-2p34 by proteasome mediated degradation.
	plaque
	NS
VCAM1	tumor						van Kester et al. 2012	Bastidas Torres et al. 2018				https://docs.google.com/spreadsheets/d/15w6ejax5dKcr-y6ol2w4vqENB_qoEEN7BCHm8QhrbxM/edit#gid=1743372349&range=579:580	Vascular Cell Adhesion Molecule 1	mportant in cell-cell recognition. Appears to function in leukocyte-endothelial cell adhesion. Interacts with integrin alpha-4/beta-1 (ITGA4/ITGB1) on leukocytes, and mediates both adhesion and signal transduction. The VCAM1/ITGA4/ITGB1 interaction may play a pathophysiologic role both in immune responses and in leukocyte emigration to sites of inflammation	Degradation of the extracellular matrix and Cellular roles of Anthrax toxin.
	plaque
	NS
WDHD1	tumor						van Kester et al. 2012	Bastidas Torres et al. 2018				https://docs.google.com/spreadsheets/d/15w6ejax5dKcr-y6ol2w4vqENB_qoEEN7BCHm8QhrbxM/edit#gid=1743372349&range=582:583	WD Repeat And HMG-Box DNA Binding Protein 1	The protein encoded by this gene contains multiple N-terminal WD40 domains and a C-terminal high mobility group (HMG) box. WD40 domains are found in a variety of eukaryotic proteins and may function as adaptor/regulatory modules in signal transduction, pre-mRNA processing and cytoskeleton assembly. HMG boxes are found in many eukaryotic proteins involved in chromatin assembly, transcription and r…	Mesodermal Commitment Pathway.
	plaque
	NS
ZWINT	tumor						van Kester et al. 2012	Gaydosik et al. 2019				https://docs.google.com/spreadsheets/d/15w6ejax5dKcr-y6ol2w4vqENB_qoEEN7BCHm8QhrbxM/edit#gid=1743372349&range=585:586	ZW10 Interacting Kinetochore Protein	This gene encodes a protein that is clearly involved in kinetochore function although an exact role is not known. It interacts with ZW10, another kinetochore protein, possibly regulating the association between ZW10 and kinetochores. The encoded protein localizes to prophase kinetochores before ZW10 does and it remains detectable on the kinetochore until late anaphase.	Signaling by GPCR and Mitotic Prometaphase
	plaque
	NS
Supplementary Figure S1: The categorization of 150 recurrent genes selected from the 10 publications. Each gene is broken down into its source (plaque, tumor, or NS) and the comparator (normal skin, Inflamed skin, T-cells, and early-stage lesions). Red color represents upregulated genes, green represents downregulated genes, and yellow represents mixed results. Abbreviations:vNS, not specified/mi…
